# Supplementary material for: ZjFAS2 is involved in the fruit coloration in Ziziphus jujuba Mill. by regulating anthocyanin accumulation
Source: Front Plant Sci. 2023 Mar 10;14:1142757. doi: 10.3389/fpls.2023.1142757 (PMC10036858; doi:10.3389/fpls.2023.1142757)
Supplement: Supplementary file 3 [file Table_1.xlsx]

## Sheet: Table S1
Supplementary Table 1. Cultivars used in the study.
Accession	Origin	Species
Beijingjidanzao	Beijing	Ziziphus jujuba Mill.
Buluosu	Shanxi	Ziziphus jujuba Mill.
Dabailing	Shandong	Ziziphus jujuba Mill.
Dabaizao	Beijing	Ziziphus jujuba Mill.
Daguazao	Shandong	Ziziphus jujuba Mill.
Dalilongzao	Shaanxi	Ziziphus jujuba Mill.
Dongzao	Shandong	Ziziphus jujuba Mill.
Fengmiguan	Shaanxi	Ziziphus jujuba Mill.
Huizao	Henan	Ziziphus jujuba Mill.
Hunanjidanzao	Hunan	Ziziphus jujuba Mill.
Jiaochengtiansuanzao	Shanxi	Ziziphus jujuba Mill.
Jinai NO.3	Shanxi	Ziziphus jujuba Mill.
Lengbaiyu	Shanxi	Ziziphus jujuba Mill.
Linyilizao	Shanxi	Ziziphus jujuba Mill.
Mopanzao	Shaanxi	Ziziphus jujuba Mill.
Popozao	Shanxi	Ziziphus jujuba Mill.
Qiyuexian	Shaanxi	Ziziphus jujuba Mill.
Sanbianhong	Henan	Ziziphus jujuba Mill.
Taianmalingcui	Shandong	Ziziphus jujuba Mill.
Taigujixinmi	Shanxi	Ziziphus jujuba Mill.
Taigulinglingzao	Shanxi	Ziziphus jujuba Mill.
Tailihong	Henan	Ziziphus jujuba Mill.
Xiajingmamazao	Shandong	Ziziphus jujuba Mill.
Xiangfenmuzao	Shanxi	Ziziphus jujuba Mill.
Xianxianmuzao	Hebei	Ziziphus jujuba Mill.
Yingluozao	Beijing	Ziziphus jujuba Mill.
Yongjihamazao	Shanxi	Ziziphus jujuba Mill.
Zaoqiangcuizao	Hebei	Ziziphus jujuba Mill.

## Sheet: Table S2
Supplementary Table 2. Summary of the primers used for qPCR analysis.
Gene ID	Primer sequence (5'-3')	Pearson’s correlation coefficient
LOC107406287	F-CGCGGCAAGCGCTTCAAACT	0.959*
	R-ACGAGGTTTCGCTGCCCCAT
LOC107422596	F-TGTTTCGCCGGTGGTACGGT	0.902*
	R-ACCGGGTCGGAACCGACAAT
LOC107413577	F-TCCCCAGCCAACCTCCCAAACA	0.821
	R-TCGCCGTCGCCGGAAACTTA
LOC107424368	F-TGAGCGCCCAAAGGTTGCCT	0.876
	R-AGCGGCATCGACACCATGATCG
LOC107419096	F-TTGCACCTCCGTTTCGGGTTCG	0.888*
	R-TTCCGCAACATCCGCCACCT
LOC107410717	F-ACTTCTCGAACCGGCCTCCGAA	0.909*
	R-ACATGGCGCGGAGCATGTGA
LOC107420289	F-TGTCACTGGTGCCGCTGGTT	0.957*
	R-AGGTGGGTCTGAGCCTTTGGCA
LOC107429214	F-AAACGACCAGGGTTCGGGGAA	0.923*
	R-AGCCTCGCATACTCGCTCGT
LOC107430155	F-AAGCGGCCATGGATTGGGGT	0.988**
	R-TCGAGCTGGCCGCTAGCATTA
LOC107433556	F-AAAGCGGCCATGGATTGGGGTG	0.998**
	R-TCGAGCTGGCCGCTAGCATT
LOC107414867	F-GTGGCGATTGCGGAAGCGTT	0.806
	R-TCCGTCTGGGGAGCCCATGAAA
LOC107419980	F-GCACTGGTACTGGCTAGGGTCGTT	0.938*
	R-ATGCCACGCGCAGGTTGTGA
LOC107423592	F-TTCGTATTCGAGCCCGGTCAGG	0.927*
	R-ACACCTCCCAGGTGAGGAAAGCA
LOC107425110	F-GGTGTTGGTGCTCTTTCAGTGCCA	0.742
	R-TCCACGTCAACCAGGACTTTGCAG
LOC107429502	F-TCCTCCTCCAGTACCAGTGCCA	0.84
	R-ACGGGTCCAAGTGTGTCGGAA
LOC107429800	F-TGGGGTTCTCTGGCGCTTTGA	0.898*
	R-TCCGAACACATCCACTGGTGCTT
LOC107432409	F-CCCCGAAAGCGAATTGGTGGCA	0.913*
	R-TTTTCCGGCGGCACCGTGAT
LOC107425703	F-TCCAGATCAACTGGCACGAAACCA	0.880*
	R-ATGTCGAAATCGGCGCCACC
LOC107413530	F-CTGAAGAGAACTGCCAGAAGAG
	R-CTGTCCTTGGAACTGGCATAG
** indicates P<0.01 for the correlation, and * indicates P<0.05 for the correlation.

## Sheet: Table S3
Supplementary Table 3. Summary of the primers used for vector construction.
Primer name	Primer sequence (5'-3')	Purpose
ZjFAS2-CAM	F-ATTTGGAGAGGACACGCTCGAGATGAAAGGAGGAACCGTCCA	ZjFAS2 overexpression and transient expression experiments
	R-CTCATTAAAGCAGGACTCTAGATCATGGATCAATAGCCATAGGTGT
ZjFAS2-GFP	F-TTTGGAGAGGACACGCTCGAGATGAAAGGAGGAACCGTCC	ZjFAS2 subcellular localization
	R-CCCTTGCTCACCATGAATTCTGGATCAATAGCCATAGGTGTAAT
ZjFAS2-Y2H	F-CATATGGCCATGGAGGCCGAATTCATGAAAGGAGGAACCGTC	ZjFAS2 yeast two-hybrid assays
	R-GCGGCCGCTGCAGGTCGACGGATCCTCATGGATCAATAGCCAT
ZjFAS2-YC	F-AGAGAACACGGGGGACTCTAGAATGAAAGGAGGAACCGTCCAG	ZjFAS2 BiFC assays
	R-GTACATCCCGGGAGCGGTACCTGGATCAATAGCCATAGGTGTAA
ZjSHV3-YN	F-GAGAACACGGGGGACTCTAGAATGTTACCGGCAATGTGTAACT	ZjSHV3 BiFC assays
	R-CTCCATCCCGGGAGCGGTACCTAAAACAGAGACAGAGCGGC

## Sheet: Table S4
Supplementary Table 4. Changes in weight, length, and width during jujube development.
Stage	Days after flowering		Weight (g)		Length (mm)		Width (mm)
			FMG	TLH	FMG	TLH	FMG	TLH
S1	20		0.58±0.17 a	0.56±0.12 a	13.76±1.44 a	16.37±1.03 a	9.16±1.15 a	8.00±0.73 a
S2	35		1.77±0.36 b	2.13±0.30 ab	19.22±2.50 b	26.12±0.76 b	13.94±0.97 b	13.28±0.89 b
S3	50		3.15±0.60 c	3.47±0.52 bc	20.07±0.86 c	27.04±1.58 b	17.89±1.42 c	15.87±1.67 c
S4	65		4.68±0.87 d	5.11±1.09 c	22.50±1.35 d	29.35±2.23 b	20.24±1.35 d	18.5±1.56 d
S5	80		8.69±2.78 e	7.81±2.71 d	26.68±2.40 e	33.71±4.59 c	25.72±3.14 e	21.20±2.77 e
S6	90		9.23±2.67 ef	11.48±3.17 e	27.90±3.81 ef	37.61±3.51 d	25.54±3.08 e	24.97±2.97 f
S7	100		10.56±2.27 f	12.59±2.05 f	29.37±2.02 f	38.05±3.24 e	26.85±2.16 e	24.68±1.35 f
Data expressed as the mean ± SD (n = 10). Means within the same column followed by different letters are significantly different at P < 0.05.

## Sheet: Table S5
Supplementary Table 5. Color measurements of the peels of FMG and TLH during fruit development.
Stage	Days after flowering	L*		a*		b*		h°
		FMG	TLH	FMG	TLH	FMG	TLH	FMG	TLH
S1	20	46.26±1.29 d	31.83±0.61 de	-8.02±2.39 c	7.26±0.12 d	19.01±4.70 c	1.76±0.42 d	113.05±6.05 a	13.54±2.90 f
S2	35	50.10±3.24 c	29.85±0.83 e	-9.12±1.35 cd	15.26±3.27 b	30.31±5.40 b	7.25±2.88 c	107.25±3.96 b	24.09±5.13 e
S3	50	53.92±1.42 b	33.04±2.72 de	-11.10±1.04 e	19.18±1.02 a	36.29±2.93 a	12.31±2.59 b	107.18±1.30 b	32.24±4.62 d
S4	65	55.82±1.85 b	47.52±3.41 b	-10.11±2.89 de	11.86±2.86 c	39.85±2.32 a	23.10±6.71 a	105.06±2.22 b	62.05±9.52 b
S5	80	69.18±2.28 a	55.64±5.19 a	-4.08±1.62 b	5.94±2.04 d	37.62±2.03 a	27.06±0.60 a	96.37±2.67 c	77.47±4.46 a
S6	90	41.00±1.68 e	42.44±4.48 c	20.47±1.93 a	19.22±3.83 a	20.02±4.83 c	23.43±4.06 a	43.53±8.23 d	50.38±9.15 c
S7	100	38.87±2.48 f	35.13±1.47 d	20.68±1.44 a	19.07±1.27 a	15.87±4.60 d	16.18±1.52 b	36.37±9.96 e	37.46±3.28 d
Data expressed as the mean ± SD (n = 10). Means within the same column followed by different letters are significantly different at P < 0.05.

## Sheet: Table S6
Supplementary Table 6. Correlation analysis among total carotenoid content, total anthocyanin content, total chlorophyll content, and hue angle degrees.
	FMG	TLH
Total carotenoid content	0.47	-0.92**
Total anthocyanin content	-0.913**	-0.886**
Total chlorophyll content	0.707	-0.897**
** indicates P <0.01 for the correlation, and * indicates P <0.05 for the correlation.

## Sheet: Table S7
Supplementary Table 7. List and characteristics of the metabolites identified and quantified in FMG and TLH over five developmental stages.
Index	Q1 (Da)	Q3 (Da)	Rt (min)	Molecular Weight (Da)	Ionization model	KEGG ID	Compounds	Class	FMG_S1-1	FMG_S1-2	FMG_S1-3	FMG_S4-1	FMG_S4-2	FMG_S4-3	FMG_S5-1	FMG_S5-2	FMG_S5-3	FMG_S6-1	FMG_S6-2	FMG_S6-3	FMG_S7-1	FMG_S7-2	FMG_S7-3	TLH_S1-1	TLH_S1-2	TLH_S1-3	TLH_S4-1	TLH_S4-2	TLH_S4-3	TLH_S5-1	TLH_S5-2	TLH_S5-3	TLH_S6-1	TLH_S6-2	TLH_S6-3	TLH_S7-1	TLH_S7-2	TLH_S7-3
pma2987	142.1	83.1	0.62	141.1	[M+H]+	C00860	Histidinol	Alcohols	691000	522000	593000	506000	537000	555000	593000	510000	651000	563000	621000	506000	558000	475000	544000	675000	868000	822000	607000	656000	823000	724000	683000	628000	646000	639000	831000	774000	698000	729000
pme0499	181	71	0.76	182.08	[M-H]-	C00794	D-Sorbitol	Alcohols	92700	83000	90500	122000	112000	107000	78700	73900	58300	66200	77800	56300	71800	71500	93200	150000	123000	128000	90300	102000	173000	50400	50900	69500	75600	84800	63500	56700	57000	65700
pme0513	151	59	0.77	152.07	[M-H]-	C00379	Xylitol	Alcohols	47400	52000	57700	51700	45300	40400	32300	35100	35300	18600	32600	23300	33400	14100	33100	65700	50200	55600	64800	60400	65300	50100	59200	49900	39200	44600	44400	48400	45000	45000
pme0516	179.2	87	0.74	180.06	[M-H]-	C00137	Inositol	Alcohols	5750000	5240000	5830000	4450000	3900000	3740000	6200000	6230000	5900000	7040000	7670000	6110000	6020000	6010000	6230000	10700000	9540000	8940000	6790000	5610000	5630000	4560000	4490000	4660000	6000000	5740000	5470000	4650000	4290000	5270000
pme1944	183.1	69	0.8	182.08	[M+H]+	C00392	D-Mannitol	Alcohols	509000	430000	506000	759000	754000	638000	1400000	1270000	952000	881000	788000	856000	842000	955000	917000	122000	163000	214000	268000	309000	405000	564000	332000	418000	771000	744000	703000	543000	648000	678000
pme2237	181.1	101	0.76	182.08	[M-H]-	C01697	Dulcitol	Alcohols	159000	160000	185000	138000	135000	123000	123000	118000	119000	96800	135000	101000	106000	102000	132000	284000	219000	216000	133000	145000	232000	70500	93900	113000	111000	114000	93200	118000	122000	153000
pme2256	151.1	71	0.77	152.07	[M-H]-	C01904	D-Arabitol	Alcohols	82100	97800	80800	83300	72500	80600	62200	60400	48600	59500	67200	73100	50600	69900	74300	105000	88100	111000	101000	119000	105000	88100	96100	101000	82300	77800	71200	119000	108000	98800
pme2529	163.2	101	0.75	164.07	[M-H]-	C07326	1,5-Anhydro-D-glucitol	Alcohols	286000	254000	268000	276000	297000	303000	183000	155000	180000	144000	171000	144000	141000	153000	117000	685000	655000	505000	319000	327000	342000	255000	264000	233000	329000	392000	325000	299000	317000	427000
pme2639	303.2	107	4.66	302.15	[M+H]+	C18166	Enterodiol	Alcohols	9	9	28600	9	9	9	9	9	9	9	9	9	9	9	9	134000	123000	131000	9	9	9	9	9	9	9	9	9	9	9	9
pme3840	204.1	102	0.76	205.13	[M-H]-	C05944	Pantothenol	Alcohols	127000	80800	74700	98900	77500	90800	9	21700	9	9	10500	14600	23200	9	11300	62100	74000	81100	57400	69700	46900	24500	15100	18700	35300	34500	24900	47900	50200	119000
pmf0122	175.1	157	5.4	174.16	[M+H]+	-	1,10-decanediol	Alcohols	221000	201000	168000	225000	226000	202000	235000	198000	247000	108000	238000	174000	227000	202000	191000	109000	179000	139000	157000	140000	163000	226000	235000	184000	218000	225000	193000	190000	212000	249000
pmf0174	157.2	157.2	7.72	158.28	[M-H]-	C01633	1-Decanol	Alcohols	12000000	12100000	18400000	16000000	11400000	16100000	10500000	16800000	11300000	13200000	11300000	10600000	9290000	12000000	17700000	18100000	13000000	13300000	12600000	12100000	10900000	9250000	8640000	12000000	4740000	6860000	8630000	12900000	9620000	11400000
pmf0175	157.2	157.2	7.84	158.28	[M-H]-	-	2-Decanol	Alcohols	11900000	12300000	18400000	16200000	11600000	16100000	10600000	16700000	11600000	13200000	11300000	10700000	9570000	11900000	17900000	18000000	13300000	13200000	12700000	12400000	10800000	9160000	8690000	12200000	4770000	6720000	8230000	12400000	9540000	11200000
pmf0256	101.1	84.7	1.28	102.1	[M-H]-	-	3-Methyl-1-pentanol	Alcohols	569000	616000	513000	681000	844000	495000	628000	606000	721000	459000	709000	505000	502000	742000	538000	309000	337000	406000	701000	528000	503000	604000	566000	403000	554000	565000	517000	615000	498000	593000
pmf0348	187.1	97	4.43	188.14	[M-H]-	-	2,6-Dimethyl-7-octene-2,3,6-triol	Alcohols	317000	267000	247000	518000	395000	412000	371000	363000	435000	380000	375000	441000	421000	536000	538000	193000	271000	190000	397000	516000	338000	512000	358000	383000	386000	418000	403000	392000	467000	441000
pmf0388	221.1	206	4.38	222.13	[M-H]-	-	Dehydrovomifoliol	Alcohols	212000	144000	163000	125000	167000	155000	33400	14000	18600	9	9	20200	24600	29100	15600	54000	54200	47400	30800	41400	52700	24300	46600	60600	31100	31400	32700	54300	65200	63800
pma6270	258.2	104.2	0.78	258.2	Protonated	C00670	sn-Glycero-3-phosphocholine	Alkaloids	502000	1540000	625000	985000	1010000	1150000	856000	683000	1390000	1800000	1580000	2900000	1630000	2110000	2580000	270000	232000	468000	1340000	1200000	1270000	3040000	8650000	5310000	2360000	2070000	2640000	2660000	2480000	932000
pmb0242	310	251	3.08	310	Protonated	C00933	Sinapoylcholine	Alkaloids	590000	577000	962000	402000	783000	998000	120000	9	145000	113000	91300	9	9	9	80700	1550000	1640000	2800000	695000	923000	633000	206000	267000	142000	105000	9	9	195000	155000	172000
pmb0426	219.1	174.4	3.84	218.1	[M+H]+	C08309	5-Methoxy-N,N-dimethyltryptamine	Alkaloids	332000	309000	327000	196000	247000	172000	267000	177000	235000	221000	250000	364000	293000	295000	268000	405000	327000	305000	245000	260000	231000	1060000	214000	672000	245000	362000	336000	313000	268000	372000
pmb0769	485.1	323.1	3.79	484.1	[M+H]+	-	N-hexosyl-p-coumaroyl serotonin	Alkaloids	309000	98500	365000	190000	9	266000	71900	176000	9	9	186000	9	9	158000	123000	1220000	1090000	1110000	457000	443000	509000	269000	280000	281000	482000	614000	378000	414000	457000	687000
pmb0770	353.1	177.1	4.79	352.1	[M+H]+	-	N-Feruloyl serotonin	Alkaloids	9	9	9	9	9	9	9	9	9	9	9	9	9	9	9	443000	556000	356000	1460000	1730000	1840000	813000	629000	509000	881000	901000	918000	1650000	784000	1330000
pmb0774	177.2	160.3	1.63	176.2	[M+H]+	C17203	N-hydroxy tryptamine	Alkaloids	33800000	20000000	39200000	345000	1690000	894000	231000	159000	231000	264000	330000	369000	715000	437000	1430000	66600000	59900000	71200000	2480000	6650000	1140000	454000	1650000	703000	905000	1040000	3650000	8940000	5210000	5680000
pmb0782	86.1	69.2	1.19	85.1	[M+H]+	C01746	Piperidine	Alkaloids	80900	71500	79900	85800	94300	74000	82500	88200	68500	154000	161000	212000	182000	190000	192000	155000	140000	127000	79700	64000	78300	137000	126000	126000	172000	160000	169000	199000	178000	111000
pmb1754	184	125	0.78	183	[M+H]+	C00588	O-Phosphocholine	Alkaloids	105000	281000	148000	69400	43600	88500	51600	33200	28000	68800	105000	200000	59700	103000	91500	450000	415000	759000	220000	314000	442000	93500	360000	362000	58300	73800	86100	194000	99500	52500
pmb2211	343.1	240.7	6.59	342.1	[M+H]+	-	Cocamidopropyl betaine	Alkaloids	2340000	2670000	2820000	2340000	2810000	2510000	1900000	3100000	2560000	2130000	2020000	1900000	1900000	1800000	1940000	2880000	4700000	2380000	3540000	2380000	2540000	2740000	4160000	2300000	2840000	2780000	2790000	3020000	2550000	3600000
pme1417	161.1	144	2.74	160.1	[M+H]+	C00398	L-Tryptamine	Alkaloids	205000	212000	312000	44100	84400	112000	50600	29200	56200	44500	33700	24000	9	16500	38500	836000	959000	1560000	100000	128000	121000	40500	42900	105000	63500	39500	48200	123000	72500	172000
pme1691	147.1	87.2	0.85	146.12	[M+H]+	C08201	Acetylcholine	Alkaloids	533000	578000	534000	381000	389000	363000	474000	318000	339000	301000	423000	512000	317000	394000	451000	248000	198000	329000	388000	257000	294000	502000	506000	343000	302000	349000	285000	357000	306000	384000
pme1738	138.1	95	0.8	137.07	[M+H]+	C02918	3-Carbamyl-1-methylpyridinium (1-Methylnicotinamide)	Alkaloids	49800	87800	77300	78300	114000	67200	55700	102000	51200	65900	47300	45000	42800	42400	27100	41000	67100	68200	73900	111000	71800	96900	106000	42300	55300	53900	56000	9	67600	18100
pme2024	177	160	1.63	176.1	[M+H]+	C00780	serotonin	Alkaloids	32800000	20300000	31500000	510000	1690000	932000	354000	139000	348000	262000	405000	344000	634000	615000	1080000	67000000	64700000	81500000	2380000	6010000	1310000	291000	1540000	585000	957000	1440000	2980000	8360000	5660000	6100000
pme2108	163	104	0.68	162.11	[M+H]+	C00318	L-Carnitine	Alkaloids	31000	41700	18700	57500	62700	39300	63100	60300	81800	98100	92500	98300	53600	77600	73400	29800	45800	57000	69500	35900	24200	58300	134000	79400	78200	92100	96400	103000	97500	48800
pme2155	181	138	2.23	180	[M+H]+	C07480	Theobromine	Alkaloids	160000	162000	128000	173000	220000	214000	163000	212000	189000	176000	177000	237000	186000	143000	162000	111000	156000	199000	338000	412000	263000	427000	345000	268000	148000	142000	155000	191000	660000	228000
pme2268	138	94	0.79	137.05	[M+H]+	C01004	Trigonelline	Alkaloids	373000	128000	209000	204000	191000	174000	153000	264000	177000	103000	88000	104000	265000	257000	130000	451000	318000	413000	116000	94100	115000	108000	174000	218000	367000	696000	469000	759000	1090000	1240000
pme2594	182.1	138	1.66	183.05	[M-H]-	C00847	4-Pyridoxic acid	Alkaloids	295000	306000	180000	277000	385000	219000	95100	106000	73300	130000	148000	142000	106000	163000	174000	70700	55500	53100	125000	421000	421000	151000	129000	387000	377000	497000	302000	461000	541000	437000
pme2658	175	144	2.96	174.12	[M+H]+	C06213	N-Methyltryptamine	Alkaloids	92900	68300	46200	42700	51700	33300	129000	151000	159000	144000	153000	197000	133000	165000	205000	189000	124000	103000	70600	147000	216000	145000	88300	304000	9	42100	9	9	9	9
pme2786	219	160	3.32	218.11	[M+H]+	C00978	N-Acetyl-5-hydroxytryptamine	Alkaloids	247000	204000	384000	124000	145000	161000	95000	122000	71500	174000	91600	187000	134000	137000	144000	535000	366000	437000	112000	132000	157000	97900	116000	110000	121000	121000	183000	118000	158000	85900
pme2810	247	160	3.53	248.12	[M-H]-	C05643	6-Hydroxymelatonin	Alkaloids	9	32600	19900	51200	40200	44600	48100	52100	47700	34500	47800	30700	9	9	15700	18100	10600	21900	53600	45600	34500	32500	46300	39100	40000	40300	36200	31600	34000	39400
pme3333	153.1	136.1	1.51	152.06	[M+H]+	-	1,4-dihydro-1-Methyl-4-oxo-3-pyridinecarboxamide	Alkaloids	239000	9	202000	192000	189000	197000	87600	94500	73900	84800	86200	84400	109000	112000	91500	442000	352000	282000	92800	152000	142000	9	9	9	9	9	122000	9	9	329000
pmf0052	249.2	150	2.05	248.19	[M+H]+	-	Sophoridine	Alkaloids	80300	93600	83500	103000	99300	125000	139000	112000	106000	116000	116000	108000	91900	78900	94800	64800	68800	102000	94600	132000	70100	151000	246000	88900	122000	89400	112000	91000	90300	86300
pmf0124	249.1	190.2	3.7	248.116	[M+H]+	C05643	2-Hydroxymelatonin	Alkaloids	146000	229000	89600	95800	119000	121000	319000	315000	271000	326000	336000	357000	370000	306000	356000	46800	42200	22400	132000	152000	128000	458000	146000	272000	153000	71000	78000	9	9	9
pmf0209	306.2	137	7.49	305.2	[M+H]+	C06866	Capsaicin	Alkaloids	9	9	9	9	9	9	9	9	9	9	9	9	9	9	9	27700	41200	44600	9	9	9	9	9	9	9	9	9	9	9	9
pmf0211	294.1	137.1	7.38	293.2	[M+H]+	C20216	Nordihydrocapsaicin	Alkaloids	58800	9	9	9	9	9	9	9	9	9	9	9	9	9	9	9	9	9	12600	27800	9	9	9	9	22500	9	26500	34000	16000	43500
pmf0231	349.9	198	10.08	348.93	[M+H]+	C14322	Chlorpyrifos	Alkaloids	7270	13100	7770	4990	8470	27500	4630	8220	5510	5040	4980	4680	17500	5640	5720	10200	17800	47700	10400	9570	5710	6040	11000	14000	9090	15100	17600	8390	6650	8780
pmf0267	160	115.9	4.37	161.05	[M-H]-	C19837	Indole-3-carboxylic	Alkaloids	3830000	971000	749000	823000	773000	682000	99200	60000	57200	48100	55400	89700	94600	74100	50200	841000	1160000	877000	341000	439000	441000	129000	139000	227000	291000	254000	298000	467000	314000	763000
pmf0290	94	65.9	0.85	95.09	[M-H]-	C02502	2-Hydroxypyridine	Alkaloids	116000	141000	106000	126000	133000	71000	249000	227000	248000	166000	236000	233000	252000	286000	178000	9	36400	9	77600	9	9	84500	99700	143000	250000	197000	186000	116000	125000	195000
pmf0328	243.1	145	4.46	242.08	[M+H]+	C01727	lumichrome	Alkaloids	155000	171000	217000	343000	268000	395000	580000	651000	670000	896000	727000	935000	769000	930000	1030000	101000	127000	101000	173000	186000	158000	359000	240000	156000	245000	301000	194000	216000	311000	268000
pmf0336	160	116	4.39	161.05	[M-H]-	C19837	Indole-3-carboxylic acid	Alkaloids	3660000	954000	787000	833000	769000	659000	58300	49600	63500	9	38500	57000	81500	76900	83100	848000	1030000	812000	326000	414000	416000	139000	109000	158000	283000	206000	258000	424000	275000	710000
pmf0377	282.1	236.2	3.79	281.14	[M+H]+	-	O-Nornuciferine	Alkaloids	9	101000	9	55800	119000	97700	78500	9	9	9	9	9	9	9	60900	9	9	9	750000	973000	770000	767000	1360000	771000	224000	206000	280000	97800	162000	9
pmf0403	290.2	124	3.28	289.17	[M+H]+	C02046	L-Hyoscyamine	Alkaloids	9920000	6610000	7630000	5970000	5940000	6880000	5850000	5160000	4860000	4070000	4530000	4390000	1600000	1640000	2750000	9	6860000	5430000	4930000	4590000	6660000	4940000	5830000	4580000	6120000	5010000	4900000	7310000	4290000	4200000
pmf0436	164.1	110.1	0.65	163.08	[M+H]+	C16843	1-Deoxynojirimycin	Alkaloids	10300	13000	17700	21100	21500	15400	18400	15800	18200	13200	21600	30600	16800	14400	14600	33600	31100	44600	17900	19300	12500	16300	26200	23800	15300	12600	18500	15500	24000	13000
pmf0455	432.3	415	3.4	431.34	[M+H]+	C10830	Peimine	Alkaloids	1370000	1320000	1720000	1820000	1500000	1400000	1710000	1770000	1520000	1880000	2160000	2080000	2240000	2200000	2280000	1130000	1120000	996000	1660000	1670000	1490000	2000000	1650000	1110000	1810000	1790000	2000000	2710000	1910000	2120000
pmf0557	327	171	6.09	350.03	[M]-	C19371	Acid orange 20	Alkaloids	1060000	444000	439000	1380000	1160000	897000	155000	152000	138000	299000	371000	648000	970000	979000	876000	2220000	1570000	1370000	314000	493000	297000	279000	385000	236000	764000	808000	974000	1240000	1310000	1580000
pmf0565	175	112.9	0.79	176.04	[M-H]-	-	L-Dencichin	Alkaloids	24100000	29900000	20400000	35600000	34500000	34900000	6690000	6480000	6530000	6450000	7890000	6720000	6750000	6300000	5690000	242000	821000	367000	31000000	32200000	27900000	12000000	13800000	12500000	13000000	19600000	14800000	26200000	25000000	31300000
pmb0115	225.1	121	3.71	224.1	[M+H]+	C02794	3-Hydroxykynurenine	Amino acid and derivatives	92100	208000	142000	176000	185000	232000	223000	208000	127000	187000	214000	257000	462000	360000	281000	9	9	9	111000	158000	144000	250000	210000	136000	165000	239000	240000	285000	288000	207000
pmb0449	162.1	97.9	0.8	161.1	[M+H]+	C00956	2-Aminoadipic acid (L-Homoglutamic acid)	Amino acid and derivatives	977000	790000	1080000	573000	563000	592000	674000	629000	679000	715000	540000	649000	791000	691000	501000	608000	588000	1050000	919000	1130000	1440000	1660000	1630000	1630000	2260000	1970000	2580000	1970000	1790000	2360000
pmb0464	458.1	116.3	0.81	457.1	[M+H]+	-	Aspartic acid di-O-glucoside	Amino acid and derivatives	84000	247000	115000	139000	180000	134000	29600000	40900000	34800000	50900000	40400000	33000000	34800000	34700000	38900000	27900	30300	59000	167000	115000	92300	5640000	9990000	5660000	2810000	3030000	3120000	1380000	1560000	666000
pmb0468	178	161	1.65	177	[M+H]+	C03145	N-formylmethionine	Amino acid and derivatives	1280000	701000	936000	9	62600	9	9	9	9	9	9	9	9	9	51400	2340000	2020000	2340000	87500	189000	55100	9	52600	9	9	9	160000	220000	169000	224000
pmb0962	235.1	118.3	0.8	234.1	[M+H]+	-	Lysine butyrate	Amino acid and derivatives	43600	46800	110000	30200	76500	33900	9	9	9	9	11900	9	9	9	9	170000	167000	167000	9	9	9	9	9	9	9	9	9	9	9	9
pmb2561	190.1	84	2.37	191.1	[M-H]-	C02712	N-Acetylmethionine	Amino acid and derivatives	19500	23200	20300	31300	26200	26700	37800	36100	29600	40900	34400	36900	35700	36500	47900	46100	34100	45300	23600	26500	27200	26500	27500	23600	21500	28500	20800	19900	9	9
pmb2591	245	203.2	3.87	246	[M-H]-	C03137	Acetyl tryptophan	Amino acid and derivatives	62700	9100	173000	9	9	9	9	9	9	9	9	6850	9	9	9	2320000	2320000	2360000	12300	9	9	9	9	9	9	9	9	9	9	9
pmb2673	210.1	135.1	1.5	211.1	[M-H]-	-	3-(6-Hydroxy-3,4-dioxo-1,5-cyclohexadien-1-yl)-L-alanine	Amino acid and derivatives	10700	5780	14600	21300	21200	18300	5190	9	9	9	9	9	8080	6740	8840	4950	9	9	5880	9040	12500	10000	10800	13700	9	9	9	6280	8160	9
pmb2855	307	145	0.77	308	[M-H]-	-	L-Glutamine O-hexside	Amino acid and derivatives	456000	399000	378000	315000	340000	416000	445000	414000	419000	377000	422000	491000	416000	362000	460000	430000	593000	319000	489000	515000	460000	429000	606000	414000	544000	551000	511000	477000	463000	493000
pmb2857	308.1	146.1	0.8	309.1	[M-H]-	-	L-Glutamic acid O-glucoside	Amino acid and derivatives	182000	127000	92100	82300	97400	98300	211000	243000	198000	177000	165000	206000	126000	142000	225000	354000	446000	283000	115000	95600	134000	228000	222000	201000	190000	283000	234000	210000	170000	278000
pmb2873	214.1	134	3.65	215.1	[M-H]-	-	3-(2-Naphthyl)-D-alanine	Amino acid and derivatives	301000	310000	290000	420000	499000	466000	359000	482000	415000	438000	406000	467000	398000	1180000	468000	475000	407000	481000	415000	463000	468000	444000	359000	445000	410000	396000	413000	500000	627000	515000
pmb3264	611.1	306.2	1.17	612.1	[M-H]-	C00127	Glutathione oxidized	Amino acid and derivatives	541000	871000	700000	557000	490000	524000	110000	186000	127000	59000	65200	57500	35800	41800	38800	522000	490000	787000	522000	522000	567000	321000	74400	170000	266000	266000	311000	322000	304000	550000
pme0003	188.1	145	0.81	189.11	[M-H]-	C02427	L-Homocitrulline	Amino acid and derivatives	95800	127000	124000	69200	65500	46300	36300	53200	41100	48200	47100	30200	41400	49000	50600	124000	108000	106000	83500	47800	67600	42100	36600	38700	69400	70800	49700	89100	54900	73800
pme0007	174.1	131.1	0.79	175.1	[M-H]-	C00327	L-Citrulline	Amino acid and derivatives	2010000	1000000	2450000	1670000	1450000	1180000	553000	558000	513000	614000	576000	814000	629000	639000	672000	5740000	4380000	3020000	3710000	2420000	2760000	1910000	3290000	2560000	3380000	4550000	3470000	3040000	4000000	3070000
pme0009	104	73.7	0.79	105.04	[M-H]-	C00065	L-Serine	Amino acid and derivatives	3720000	2230000	3870000	4130000	3960000	3430000	2620000	2660000	3260000	1470000	1490000	1110000	1710000	1630000	1320000	2300000	2540000	1960000	1210000	1320000	1380000	1230000	1210000	1130000	2110000	2830000	2640000	2510000	2750000	4030000
pme0011	132	88	0.8	133.04	[M-H]-	C00049	L-Aspartic acid	Amino acid and derivatives	14100000	17500000	19000000	9660000	8490000	11600000	31900000	27000000	22900000	36500000	38600000	41800000	30700000	34300000	40200000	17200000	14800000	14600000	15600000	12500000	17000000	30500000	34000000	34800000	29900000	26700000	23900000	20500000	26000000	21600000
pme0013	146.1	102	0.75	147.05	[M-H]-	C00025	L-Glutamic acid	Amino acid and derivatives	14600000	19700000	19900000	7080000	6440000	8440000	35400000	32200000	26700000	32100000	34300000	34900000	29500000	28800000	27700000	30200000	30800000	25800000	11100000	10200000	16100000	20100000	12800000	19000000	31500000	33500000	29400000	27800000	29100000	29200000
pme0015	239	62	0.78	240.02	[M-H]-	C00491	L-(-)-Cystine	Amino acid and derivatives	143000	194000	189000	212000	177000	195000	179000	222000	278000	205000	227000	206000	200000	225000	209000	263000	269000	260000	283000	279000	306000	281000	265000	291000	358000	299000	316000	281000	323000	271000
pme0018	130.1	84	1.27	131.09	[M-H]-	C00123	L-Leucine	Amino acid and derivatives	101000	58800	108000	52400	40100	44300	93500	64300	63500	77100	83200	80600	34000	44500	44700	103000	118000	155000	46900	56000	98600	68700	117000	98100	96700	90600	86500	53700	58500	45000
pme0020	164.1	103	1.92	165.08	[M-H]-	C00079	L-Phenylalanine	Amino acid and derivatives	6950000	3460000	6410000	3460000	3070000	3760000	5260000	4420000	3490000	7720000	7760000	7830000	4510000	5570000	5620000	13500000	14500000	20800000	4110000	6370000	9070000	7790000	12200000	10300000	4190000	4440000	4430000	4780000	4670000	4440000
pme0022	118	73.9	0.76	119.06	[M-H]-	C00188	L-Threonine	Amino acid and derivatives	2030000	1260000	1740000	1810000	1850000	1800000	2030000	2120000	2780000	2000000	1900000	1820000	2340000	2070000	1900000	1380000	1330000	1470000	1180000	1440000	1530000	919000	739000	914000	1120000	1060000	1160000	856000	895000	1340000
pme0025	209.1	146	1.92	208.08	[M+H]+	C00328	L-Kynurenine	Amino acid and derivatives	9	9	34000	9	9	9	65300	55800	61700	177000	118000	279000	198000	209000	126000	9	9	9	9	9	9	82500	199000	114000	9	9	9	9	9	9
pme0036	154.1	137	0.72	155.07	[M-H]-	C00135	L-Histidine	Amino acid and derivatives	514000	1090000	511000	240000	295000	235000	932000	796000	1090000	4380000	4640000	5090000	4540000	4090000	3940000	720000	759000	2240000	755000	720000	1310000	4440000	4330000	5310000	2130000	1870000	1860000	1510000	1630000	1460000
pme0039	118.1	72.1	0.85	117.08	[M+H]+	C00183	L-Valine	Amino acid and derivatives	243000	172000	201000	229000	326000	244000	255000	251000	247000	235000	269000	191000	337000	262000	261000	232000	234000	205000	384000	241000	315000	238000	246000	208000	358000	254000	220000	307000	280000	253000
pme0042	173.1	131.1	0.73	174.11	[M-H]-	C00062	L-(+)-Arginine	Amino acid and derivatives	13400000	14600000	10400000	6060000	18800000	6690000	1390000	1450000	1980000	724000	653000	833000	862000	1120000	956000	4110000	3770000	2870000	2740000	1950000	5270000	9500000	32700000	21800000	25300000	21700000	22100000	21600000	21000000	14000000
pme0050	203	116	2.39	204.09	[M-H]-	C00078	L-Tryptophan	Amino acid and derivatives	2350000	7120000	2200000	2320000	2560000	2740000	2900000	4260000	3800000	21900000	9490000	22800000	17300000	14900000	16900000	10400000	11600000	17100000	3900000	4810000	9070000	7270000	23200000	22700000	4150000	4400000	4270000	2410000	5590000	716000
pme0056	145.1	101	2.57	146.06	[M-H]-	-	2,3-dimethylsuccinic acid	Amino acid and derivatives	1540000	1120000	1670000	1780000	1770000	1580000	1680000	1980000	2060000	2370000	2250000	2440000	2510000	2720000	2800000	1360000	1370000	1190000	1510000	1540000	1210000	1390000	1500000	1440000	2130000	2110000	1970000	2830000	2950000	3040000
pme0075	188.1	128	1.18	189.06	[M-H]-	C00624	N-Acetyl-L-glutamic acid	Amino acid and derivatives	407000	284000	618000	384000	371000	304000	99800	191000	9	176000	120000	240000	502000	530000	750000	865000	796000	731000	169000	133000	135000	229000	328000	323000	424000	453000	301000	301000	465000	448000
pme0109	212.2	166	1.45	211.08	[M+H]+	C07194	(-)-3-(3,4-Dihydroxyphenyl)-2-methylalanine	Amino acid and derivatives	2640000	1310000	1730000	1560000	1150000	1150000	240000	250000	263000	416000	500000	467000	220000	402000	470000	1550000	1980000	2010000	768000	1380000	1070000	751000	732000	760000	1480000	1100000	1380000	2820000	2290000	2750000
pme0113	251.3	84	1.13	250.06	[M+H]+	C00669	γ-Glu-Cys	Amino acid and derivatives	1000000	1320000	844000	1860000	1250000	2270000	3510000	3340000	2940000	3860000	3480000	3440000	4220000	3580000	3830000	529000	632000	604000	1410000	1120000	1250000	2610000	3800000	2480000	2510000	2820000	2670000	1090000	1250000	619000
pme0118	110.1	66	3	111.03	[M-H]-	C05942	Pyrrole-2-carboxylic acid	Amino acid and derivatives	9	9	9	13100	9	9	89100	72600	9	111000	126000	158000	112000	122000	127000	9	9	9	22300	17800	20400	41900	54600	36600	50600	64800	47900	43800	53900	40600
pme0122	189.2	126	1.14	188.12	[M+H]+	C02727	N6-Acetyl-L-lysine	Amino acid and derivatives	1620000	1070000	1360000	1560000	1800000	1310000	1870000	2180000	1880000	1570000	1590000	1630000	1230000	1580000	1170000	762000	788000	677000	1180000	879000	1320000	1110000	1150000	1250000	1450000	1610000	1330000	1270000	1460000	1860000
pme0124	173.2	115.5	0.85	172.08	[M+H]+	-	Glycyl-L-proline	Amino acid and derivatives	35300	45300	23300	47100	45500	30700	33500	25900	8710	7770	26900	31500	22100	27900	16700	21900	74300	65500	70400	85700	45500	56000	43300	58200	48400	32100	52000	21800	49600	43300
pme0128	159.2	88	0.75	160.08	[M-H]-	C00993	D-Alanyl-D-Alanine	Amino acid and derivatives	86400	38000	68400	77000	59500	52900	9	9360	10600	9	9	6520	4700	4600	9	121000	113000	73500	16800	39000	33400	5880	8710	9	14200	15400	18600	13800	19900	42200
pme0133	281.3	166	2.37	280.11	[M+H]+	-	Asp-phe	Amino acid and derivatives	1140000	1380000	1130000	1180000	1380000	1460000	1740000	1640000	1650000	2190000	1970000	2370000	1820000	1780000	2080000	1340000	1420000	1570000	2340000	2660000	2220000	2360000	3260000	2380000	1560000	2010000	1900000	1670000	1720000	1600000
pme0137	187.2	125	1.11	188.08	[M-H]-	-	Nα-Acetyl-L-glutamine	Amino acid and derivatives	349000	490000	246000	498000	370000	409000	1100000	1100000	967000	984000	1180000	1140000	1040000	1040000	1160000	178000	104000	97800	735000	492000	576000	908000	966000	831000	1090000	1230000	1060000	878000	845000	1280000
pme0161	118.1	72	0.75	119.06	[M-H]-	C00263	L-Homoserine	Amino acid and derivatives	675000	765000	334000	1290000	1120000	1310000	293000	286000	377000	127000	156000	122000	150000	127000	101000	125000	116000	183000	982000	875000	781000	243000	137000	145000	401000	376000	328000	384000	350000	715000
pme0164	263.1	204	3.9	264.11	[M-H]-	C05642	N-γ-Acetyl-N-2-Formyl-5-methoxykynurenamine	Amino acid and derivatives	168000	285000	210000	132000	196000	127000	114000	104000	90900	132000	127000	157000	147000	124000	187000	69700	92300	61400	246000	367000	253000	241000	224000	193000	80400	92800	106000	123000	127000	111000
pme0173	130.1	86	1.29	131.06	[M-H]-	-	N-Propionylglycine	Amino acid and derivatives	5920000	5480000	6310000	5510000	5090000	5260000	1300000	1180000	1280000	657000	693000	743000	588000	581000	647000	7400000	7870000	6130000	2750000	3150000	3560000	1760000	1350000	1710000	637000	806000	672000	1670000	1450000	628000
pme0180	168.1	151.1	0.72	169.09	[M-H]-	C01152	1-Methylhistidine	Amino acid and derivatives	121000	61700	67100	112000	64900	79700	9	9	9	9	9	9	9	9	9	146000	142000	143000	65600	44300	57200	21600	13400	20400	42200	45000	35800	99200	85000	96700
pme0190	187.1	130	1.91	188.12	[M-H]-	C02155	N-Glycyl-L-leucine	Amino acid and derivatives	213000	79300	76000	110000	115000	92600	41000	31600	23900	16200	24400	22700	9	27400	9	107000	84300	72300	119000	100000	154000	82200	89600	92800	9	78200	89000	64700	63300	44300
pme0226	131.1	114	0.78	132.05	[M-H]-	C00152	L-Asparagine	Amino acid and derivatives	5010000	7870000	5790000	3700000	3730000	4370000	7490000	6720000	6870000	7670000	8340000	9080000	7790000	8150000	8470000	1470000	1370000	2570000	9570000	5930000	7680000	8440000	8460000	9670000	8040000	9150000	7500000	7750000	8930000	6970000
pme0231	247.1	130	4.07	246.1	[M+H]+	-	N-(3-Indolylacetyl)-L-alanine	Amino acid and derivatives	68500	30500	70900	42800	20800	58900	9	9	9	9	9	11100	9	9	9	95000	117000	55700	45200	53200	9	9	25300	36900	27000	25700	17700	9	9	69000
pme0247	130.1	84	0.76	131.06	[M-H]-	C01157	trans-4-Hydroxy-L-proline	Amino acid and derivatives	181000	185000	164000	275000	252000	228000	107000	125000	147000	95200	96100	79500	92000	106000	111000	74200	66200	51700	76400	92000	78800	35000	43900	42700	108000	89700	95200	105000	92600	116000
pme0252	172.1	130	3.51	173.11	[M-H]-	C02710	N-Acetyl-l-leucine	Amino acid and derivatives	286000	296000	256000	335000	326000	356000	382000	379000	288000	655000	659000	805000	603000	618000	766000	1090000	1080000	1230000	476000	586000	516000	562000	600000	629000	368000	409000	355000	378000	381000	380000
pme0279	189.1	171	0.79	190.1	[M-H]-	C00666	2,6-Diaminooimelic acid	Amino acid and derivatives	533000	389000	631000	524000	488000	369000	187000	211000	182000	204000	241000	245000	277000	291000	300000	728000	676000	610000	461000	385000	430000	189000	188000	176000	316000	366000	285000	363000	420000	478000
pme0463	175	84	1.16	174.1	[M+H]+	C01047	L-Theanine	Amino acid and derivatives	152000	124000	188000	240000	243000	171000	156000	118000	197000	214000	137000	197000	134000	144000	158000	180000	127000	163000	104000	119000	133000	154000	212000	93000	292000	277000	412000	264000	390000	280000
pme1070	180.1	119.3	1.16	181.07	[M-H]-	C00082	L-(-)-Tyrosine	Amino acid and derivatives	202000	278000	211000	242000	240000	264000	174000	193000	198000	238000	252000	272000	174000	229000	214000	210000	266000	428000	173000	244000	381000	402000	847000	827000	301000	345000	315000	262000	345000	200000
pme1090	308	233	1.16	307.08	[M+H]+	C00051	Glutathione reduced form	Amino acid and derivatives	576000	1770000	297000	962000	632000	1300000	7450000	9970000	6760000	3530000	3390000	3200000	2270000	1770000	1950000	70700	70500	70600	2050000	1390000	2770000	6960000	3520000	4200000	4820000	6980000	5940000	2950000	3370000	4110000
pme1104	130.1	82	1.26	131.1	[M-H]-	C00407	L-Isoleucine	Amino acid and derivatives	35300	20300	47000	9	18200	22400	43300	31700	30500	37100	35400	33700	15500	38500	21900	49500	58800	60200	20200	13200	31000	9	52300	36100	42900	37700	29700	31600	21100	26300
pme1228	221.1	204	1.66	220.09	[M+H]+	C00643	5-Hydroxy-L-tryptophan	Amino acid and derivatives	430000	306000	465000	303000	335000	377000	361000	419000	441000	620000	466000	518000	347000	254000	291000	430000	422000	517000	436000	406000	433000	474000	626000	433000	148000	9	239000	167000	187000	170000
pme1239	320.4	143	1.27	321.1	[M-H]-	C11347	S-(methyl)glutathione	Amino acid and derivatives	180000	263000	190000	225000	223000	222000	422000	286000	263000	796000	932000	924000	1010000	834000	897000	228000	246000	120000	243000	192000	172000	307000	339000	331000	534000	694000	532000	578000	677000	192000
pme1283	383	134	1.36	384.12	[M-H]-	C00021	S-(5'-Adenosy)-L-homocysteine	Amino acid and derivatives	54200	9	9	9	9	9	9	9	9	9	9	9	9	9	9	63300	86700	9	9	9	9	9	9	9	9	9	9	17700	9	9
pme1313	237.1	192	1.98	236.08	[M+H]+	C02700	N'-Formylkynurenine	Amino acid and derivatives	70600	9	80200	73600	99200	82700	74100	90400	93300	200000	157000	255000	198000	233000	223000	9	62900	9	9	79700	45700	121000	241000	128000	64000	105000	71000	76600	88500	131000
pme1322	215.1	173	1.14	216.12	[M-H]-	-	Nα-Acetyl-L-arginine	Amino acid and derivatives	9	103000	97600	200000	118000	218000	129000	173000	152000	141000	129000	73300	134000	125000	124000	88600	162000	150000	267000	328000	216000	153000	263000	198000	182000	153000	143000	236000	211000	82800
pme1368	128	82	1.16	129.08	[M-H]-	C00408	L-Pipecolic acid	Amino acid and derivatives	130000	133000	178000	168000	167000	153000	184000	131000	153000	408000	529000	586000	602000	470000	707000	228000	246000	205000	165000	156000	134000	299000	319000	319000	352000	290000	280000	478000	358000	267000
pme1408	145.1	109	0.76	146.07	[M-H]-	C00064	L-Glutamine	Amino acid and derivatives	1860000	1140000	2350000	709000	880000	719000	1420000	1500000	1720000	896000	1170000	1100000	1310000	1410000	1300000	1400000	1620000	1140000	974000	964000	1610000	710000	492000	680000	1840000	2070000	1500000	2100000	1500000	3380000
pme1712	275	257	0.79	276.13	[M-H]-	C00449	L-Saccharopine	Amino acid and derivatives	160000	175000	217000	180000	173000	155000	373000	309000	355000	390000	462000	469000	390000	431000	520000	9	9	9	89000	117000	101000	164000	9	180000	139000	297000	198000	140000	193000	85500
pme1872	114.1	86	0.81	115.06	[M-H]-	C00148	L-Proline	Amino acid and derivatives	327000	293000	317000	401000	394000	384000	196000	208000	175000	197000	264000	253000	217000	253000	254000	327000	320000	298000	326000	325000	316000	217000	275000	202000	265000	233000	257000	229000	263000	322000
pme1987	88	71	0.78	89.05	[M-H]-	C00041	L-Alanine	Amino acid and derivatives	12100	17800	16200	9480	11200	9070	21600	19700	15100	27600	29000	36300	20700	26400	31000	10600	8110	14000	7550	14300	13000	21600	22600	25600	19400	18800	25100	13700	16100	12900
pme2046	170	96	0.79	169.18	[M+H]+	-	3-N-Methyl-L-histidine	Amino acid and derivatives	2950000	3470000	4320000	3690000	5190000	2680000	427000	624000	626000	316000	220000	245000	218000	322000	312000	495000	624000	444000	2100000	1580000	2010000	2030000	365000	1020000	195000	277000	333000	349000	662000	804000
pme2122	112.1	95	0.84	111.08	[M+H]+	C00388	Histamine	Amino acid and derivatives	140000	112000	131000	163000	151000	153000	125000	132000	103000	61400	61400	43400	81700	52500	55800	114000	105000	121000	179000	160000	122000	111000	100000	84900	145000	151000	146000	123000	129000	121000
pme2427	222.1	180	2.61	223.09	[M-H]-	-	N-Acetyl-L-tyrosine	Amino acid and derivatives	66600	74500	65700	72900	73200	72900	121000	144000	95400	170000	179000	182000	155000	181000	201000	299000	306000	374000	136000	152000	101000	154000	208000	147000	93600	109000	82600	102000	121000	79500
pme2527	133	116	0.78	132.16	[M+H]+	C00077	L(+)-Ornithine	Amino acid and derivatives	17100	17900	23900	21300	19500	14700	7410	23800	21900	17600	6750	14100	14100	15300	15300	16000	23700	22500	19300	14700	17100	25500	27300	16700	22400	9460	19200	16600	20000	23700
pme2566	217	199	1.16	218.09	[M-H]-	C03740	(5-L-Glutamyl)-L-amino acid	Amino acid and derivatives	49300	68500	83600	54600	56000	67400	107000	109000	93600	151000	129000	139000	163000	140000	183000	98400	99200	72700	75000	94200	65100	85200	86400	96200	132000	133000	84100	79600	125000	95500
pme2575	225.2	154	0.72	226.11	[M-H]-	C00386	L-Carnosine	Amino acid and derivatives	74200	73600	158000	49600	56900	48900	9	9	9	9	9	9	9	9	9	89100	79900	85900	42200	80400	65200	19300	24800	23700	26800	21200	23800	21500	23400	23000
pme2602	184.1	97	1.21	185.01	[M-H]-	C01005	O-Phospho-L-serine	Amino acid and derivatives	102000	117000	150000	145000	107000	187000	9	9	9	9	9	9	9	9	9	69200	107000	140000	186000	192000	9	9	9	9	9	9	9	9	9	157000
pme2617	166	102	0.76	165.05	[M+H]+	-	Methionine sulfoxide	Amino acid and derivatives	789000	781000	731000	709000	683000	758000	766000	660000	730000	743000	656000	724000	576000	669000	668000	763000	886000	866000	645000	708000	676000	631000	651000	610000	709000	716000	813000	812000	746000	718000
pme2698	313.4	166	3.62	312.15	[M+H]+	-	Phe-Phe	Amino acid and derivatives	39400	23500	35300	16500	22000	28000	29000	25000	31400	21300	29400	37500	17700	17900	24600	227000	190000	195000	19400	16100	15200	31200	14600	29500	24400	30100	34100	25400	30500	26600
pme2735	399.2	250	0.77	398.14	[M+H]+	C00019	S-(5'-Adenosyl)-L-methionine	Amino acid and derivatives	621000	875000	991000	1360000	1420000	1120000	377000	238000	201000	195000	289000	174000	177000	178000	157000	2420000	1980000	2720000	638000	492000	665000	340000	334000	280000	704000	455000	488000	362000	501000	444000
pme2740	192.1	73	3.66	193.07	[M-H]-	C05598	N-Phenylacetylglycine	Amino acid and derivatives	9	9	9	9	9	9	9	9	9	9	9	9	9	9	9	10400	9	8080	9	9	9	9	9	9	9	9	9	9	9	9
pme2758	162	144	0.73	163.13	[M-H]-	C03079	4-Hydroxy-L-glutamic acid	Amino acid and derivatives	388000	311000	436000	307000	366000	317000	386000	488000	466000	384000	373000	413000	494000	429000	507000	602000	551000	494000	244000	263000	226000	179000	161000	166000	390000	424000	369000	338000	358000	482000
pme2770	221	134	0.73	222.07	[M-H]-	C02291	L-Cystathionine	Amino acid and derivatives	21300	18200	20000	24100	26600	22200	106000	61800	85200	134000	136000	203000	186000	212000	278000	15200	11300	21900	56500	39400	48600	305000	488000	425000	86300	85600	73300	120000	124000	57700
pme2890	269	136	0.85	268.06	[M+H]+	C01817	L-Homocystine	Amino acid and derivatives	194000	53100	96200	201000	161000	158000	107000	117000	105000	80300	65600	82000	46000	77400	68600	217000	161000	146000	99100	99400	94700	93400	71100	85700	109000	107000	152000	111000	127000	156000
pme2914	161	99	1.59	162.05	[M-H]-	C03761	3-Hydroxy-3-methylpentane-1,5-dioic acid	Amino acid and derivatives	9000000	17600000	9600000	13200000	12600000	12400000	22300000	22800000	25400000	30600000	35600000	37800000	29700000	31700000	37800000	3380000	3110000	3490000	19400000	23400000	19100000	10300000	11900000	12200000	22100000	20000000	21100000	26300000	21800000	23300000
pme3013	102	73	0.77	103.06	[M-H]-	C05145	3-Aminoisobutanoic acid	Amino acid and derivatives	15500	54700	6700	22300	25000	34100	25400	12600	18800	12400	10100	8880	8830	14700	10900	16600	22500	31700	42000	48800	44600	36600	36300	27300	25700	26600	19900	41900	45300	59200
pme3017	104	58	0.76	103.06	[M+H]+	C03665	2-Aminoisobutyric acid	Amino acid and derivatives	11700	17000	14900	17500	5880	14500	14400	17100	16500	15500	13000	16900	13000	7610	13100	18500	12400	15600	16400	13500	13800	17800	17900	20800	14800	15300	9	15400	23500	21600
pme3038	130	84	0.85	129.04	[M+H]+	C01879	5-oxoproline	Amino acid and derivatives	624000	620000	1010000	828000	813000	957000	353000	911000	1280000	3320000	2090000	3640000	3300000	3140000	4230000	2890000	2450000	3860000	965000	1240000	732000	2020000	3670000	2540000	2360000	1310000	900000	2320000	1800000	703000
pme3351	144.1	126	0.84	145.07	[M-H]-	C04076	Allysine(6-Oxo DL-Norleucine)	Amino acid and derivatives	1140000	397000	1460000	745000	695000	470000	135000	170000	183000	82300	109000	123000	138000	9	158000	1060000	950000	897000	171000	257000	210000	26600	74500	9	357000	220000	120000	193000	164000	335000
pme3382	160	98	1.16	161.07	[M-H]-	-	N-Acetylthreonine	Amino acid and derivatives	66800	56900	48000	75600	49800	54000	128000	126000	110000	192000	240000	329000	835000	655000	907000	60800	69300	60000	84500	81000	66400	66400	91700	112000	178000	212000	201000	177000	159000	230000
pme3388	189	144	0.75	188.13	[M+H]+	C01924	H-HomoArg-OH	Amino acid and derivatives	1120000	923000	802000	410000	1360000	354000	549000	496000	683000	533000	595000	728000	586000	543000	884000	9	9	9	9	9	352000	605000	1090000	964000	827000	723000	796000	730000	957000	649000
pme3825	196.2	135	1.16	197.07	[M-H]-	C00355	3,4-Dihydroxy-DL-phenylalanine	Amino acid and derivatives	4340	4110	9	9	9	3710	10800	7980	7660	14200	19700	10700	13800	7630	20800	9290	5670	14200	3420	9	10800	19900	44500	24200	16400	20100	12400	14800	18600	10900
pmf0016	150.1	61	0.87	149.05	[M+H]+	-	DL-Methionine	Amino acid and derivatives	49000	17800	40600	18300	15400	17900	29500	45100	21700	22600	24500	20100	17500	14900	19000	63400	78200	42300	37600	37800	108000	59100	117000	105000	53900	56900	28900	40900	49600	59600
pmf0292	302.3	109.2	7.49	301.3	[M+H]+	C00836	D-erythro-sphinganine	Amino acid and derivatives	52300	34000	51300	32700	38900	37800	97000	119000	68700	282000	240000	331000	255000	217000	251000	633000	722000	817000	70900	54500	57900	76500	9	36200	52800	9	58800	27800	9	9
pmf0441	206.1	147.1	3.84	207.09	[M-H]-	C03519	N-Acetyl-L-phenylalanine	Amino acid and derivatives	2690000	2570000	2630000	2050000	2040000	2170000	1230000	1130000	931000	1040000	1140000	1250000	1040000	1060000	1050000	55200000	53500000	60700000	9040000	11700000	7890000	6020000	7100000	5690000	4170000	3800000	3500000	6400000	5770000	7080000
pmf0469	130.1	84	0.76	131.06	[M-H]-	C03440	cis-4-Hydroxy-D-proline	Amino acid and derivatives	180000	167000	173000	262000	237000	199000	138000	151000	148000	95300	94800	102000	115000	102000	105000	57200	66500	54500	84000	78500	72800	28300	34600	39100	103000	93400	104000	96500	85200	146000
pmf0585	116.1	70	0.79	115.06	[M+H]+	C16435	Proline	Amino acid and derivatives	48100	9	35900	62500	55300	69800	9	9	9	9	9	9	18500	9	9	138000	146000	140000	125000	81300	99400	61000	160000	67600	148000	79700	202000	150000	208000	63400
pmf0587	132	88	0.78	133.04	[M-H]-	C16433	Aspartic acid	Amino acid and derivatives	11800000	14900000	16000000	8390000	7330000	10100000	24100000	22000000	18600000	31800000	28200000	37500000	26400000	29300000	34300000	14100000	13100000	12200000	13600000	11300000	14500000	25700000	29900000	28800000	25100000	23400000	20700000	18400000	21800000	17600000
pmf0589	146	102	0.76	147.05	[M-H]-	-	Glutamic acid	Amino acid and derivatives	14400000	19600000	19900000	6900000	6060000	8940000	37600000	33600000	26000000	33900000	34200000	35300000	30800000	30300000	30200000	32600000	31800000	30200000	11200000	10600000	16100000	21200000	13100000	19300000	32500000	34100000	28800000	27100000	30700000	28000000
pmf0593	118.2	55.1	0.84	117.15	[M+H]+	C06417	D-(-)-Valine	Amino acid and derivatives	385000	581000	528000	779000	2380000	549000	1280000	1110000	1610000	908000	761000	2400000	851000	1500000	947000	1220000	1310000	721000	1260000	1040000	819000	3040000	2780000	1850000	691000	1500000	2100000	400000	2010000	514000
pmf0594	166.2	77	1.92	165.19	[M+H]+	C02265	D-(+)-Phenylalanine	Amino acid and derivatives	671000	296000	610000	289000	294000	328000	469000	505000	412000	839000	734000	935000	579000	660000	700000	2090000	2230000	3060000	357000	590000	712000	709000	1110000	939000	424000	476000	442000	480000	474000	421000
pmb0542	535.1	287.5	2.99	535.1	Protonated	-	Cyanidin 3-O-malonylhexoside	Anthocyanins	277000	567000	155000	455000	1400000	557000	1630000	1930000	2030000	2320000	1970000	2250000	1570000	1770000	2210000	1170000	1180000	807000	1630000	2970000	2400000	3370000	2500000	3140000	697000	701000	874000	261000	172000	9
pmb0563	301.1	286	3.95	301.1	Protonated	C08726	Peonidin	Anthocyanins	114000	87300	96100	44000	71000	70600	103000	114000	56500	76700	91000	111000	85000	66600	80600	171000	180000	277000	77200	116000	89900	108000	95600	108000	111000	127000	119000	86600	64400	92000
pmb2957	465.1	285.1	2.59	466.1	[M-H]-	-	Cyanidin O-syringic acid	Anthocyanins	9	9	9	9	9	9	9	9	9	9	9	9	9	9	9	20600000	19600000	20200000	215000	1030000	656000	9	9	284000	559000	1110000	491000	1370000	954000	2050000
pme0094	447.3	284.7	2.61	448.3	[M-H]-	C08604	Cyanidin 3-O-glucoside (Kuromanin)	Anthocyanins	272000	342000	212000	506000	1240000	496000	2140000	2830000	2830000	3570000	2980000	3080000	1940000	2260000	2620000	9	9	9	325000	729000	709000	1100000	1050000	1360000	383000	430000	421000	9	9	9
pme0442	303	229	2.98	303.24	Protonated	C05908	Delphinidin	Anthocyanins	13500000	11100000	16400000	13300000	11200000	11900000	6510000	3860000	3430000	3190000	3420000	3560000	3380000	3180000	2740000	14800000	14900000	13100000	12000000	10100000	9270000	5300000	5430000	2830000	6940000	11800000	10000000	10800000	8670000	12800000
pme1397	271	149	3.85	271.24	Protonated	C05904	Pelargonidin	Anthocyanins	374000	326000	351000	156000	233000	269000	251000	213000	215000	290000	363000	346000	213000	1310000	471000	873000	738000	832000	227000	208000	242000	187000	172000	155000	256000	200000	166000	141000	144000	165000
pme1398	465.1	303	2.26	465.1	Protonated	C12138	Delphinidin 3-O-glucoside (Mirtillin)	Anthocyanins	2490000	1890000	2300000	1580000	1210000	1300000	693000	437000	352000	375000	411000	490000	398000	353000	338000	254000	203000	231000	1430000	1570000	1300000	796000	606000	395000	554000	819000	666000	825000	893000	1220000
pme1777	611	287	2.08	611	Protonated	C08639	Cyanidin 3,5-O-diglucoside (Cyanin)	Anthocyanins	8850000	5410000	7360000	285000	333000	359000	127000	123000	173000	97000	141000	140000	80500	76900	98000	26400000	22200000	16700000	500000	230000	3080000	205000	89900	2930000	290000	167000	150000	246000	127000	168000
pme1793	595	270.9	2.38	595	Protonated	C08725	Pelargonin	Anthocyanins	14500000	10100000	14800000	1100000	1570000	1220000	1240000	1190000	852000	841000	1050000	879000	546000	307000	545000	2320000	2570000	2770000	1350000	626000	2630000	913000	567000	3340000	9	9	461000	9	298000	344000
pme3391	479	317	2.56	479	Protonated	C12139	Petunidin 3-O-glucoside	Anthocyanins	1720000	1550000	1710000	590000	9	719000	9	9	9	9	9	9	9	9	9	955000	709000	765000	1060000	1010000	1470000	511000	497000	473000	500000	471000	545000	484000	541000	802000
pme3609	287	213	3.54	287.24	Protonated	C05905	Cyanidin	Anthocyanins	22300000	13900000	27500000	7870000	8550000	12300000	5120000	3210000	2800000	3010000	2900000	3630000	1910000	1990000	1950000	50000000	55000000	53600000	11500000	11200000	10600000	5670000	5780000	4920000	5310000	5490000	6250000	8640000	10000000	10100000
pmf0027	449.1	286.8	2.68	448.1	[M]+	C08647	Cyanidin 3-O-galactoside	Anthocyanins	75300000	76000000	65900000	44400000	30300000	44400000	14000000	8220000	8030000	7810000	11100000	10800000	9110000	6080000	7660000	9	9	9	47400000	50000000	52300000	23400000	18700000	14200000	16400000	24900000	16800000	24600000	25000000	32000000
pmf0263	254	117	3.67	290.03	[M-H]-	-	Apigeninidin chloride	Anthocyanins	19500	11400	13300	13200	7190	11400	8670	6880	6600	8410	11100	9	9	6260	9620	317000	321000	317000	78900	58800	50600	30100	30000	19100	26300	22700	39800	48600	41600	69800
pma0134	121	93.1	1.16	120.04	[M+H]+	-	D(-)-Threose	Carbohydrates	76300	9	40600	9	9	9	9	9	9	9	9	9	9	9	9	90200	53200	63400	18400	9	29800	9	9	9	9	9	21400	21100	31500	33400
pma6455	229	97	0.86	230.02	[M-H]-	C00117	Ribulose-5-phosphate	Carbohydrates	156000	367000	117000	259000	269000	320000	572000	335000	292000	598000	613000	825000	468000	747000	770000	64800	54600	100000	560000	417000	426000	596000	915000	839000	515000	540000	498000	781000	543000	421000
pmb0786	180	162	0.69	179	[M+H]+	C00329	Glucosamine	Carbohydrates	160000	322000	122000	370000	336000	170000	448000	289000	388000	962000	358000	519000	325000	447000	485000	881000	966000	1170000	407000	354000	568000	406000	2160000	788000	520000	909000	2140000	1290000	772000	616000
pmb2653	649.1	145	0.76	650.1	[M-H]-	-	D(+)-Melezitose O-rhamnoside	Carbohydrates	27600	11200	35000	8110	9	9290	77600	55200	54900	68400	60900	78200	90800	74200	81300	28000	24700	9	10300	10100	13600	19800	15500	15200	37100	34900	33200	23300	13800	7650
pmb2858	665.1	161	0.81	666.1	[M-H]-	C02052	Maltotetraose	Carbohydrates	18100	19200	11700	18800	28200	25800	55400	54200	41800	60300	67000	68600	112000	69000	72700	16000	13100	8910	13400	9	9	22600	23600	20100	27800	23100	17300	16600	17500	18100
pmb3088	421.1	241.1	0.71	422.1	[M-H]-	C00689	Trehalose 6-phosphate	Carbohydrates	323000	336000	289000	421000	378000	340000	1700000	1860000	1670000	2460000	2240000	2910000	2580000	2890000	3490000	183000	235000	161000	265000	201000	231000	697000	703000	637000	545000	548000	543000	359000	511000	270000
pme0500	503.4	323	0.81	504.17	[M-H]-	-	D(+)-Melezitose	Carbohydrates	609000	956000	397000	1050000	894000	849000	12600000	12400000	9740000	12800000	12300000	13900000	13400000	12000000	12500000	221000	221000	178000	746000	479000	326000	3110000	2590000	2550000	3140000	3730000	3340000	1230000	1290000	224000
pme0519	341	119	0.8	342.12	[M-H]-	-	D-(+)-Sucrose	Carbohydrates	1690000	2180000	1870000	3080000	3210000	3280000	5070000	5070000	5230000	3740000	4260000	4310000	4710000	4420000	4580000	655000	1010000	717000	2520000	2570000	1720000	2720000	2010000	2230000	2660000	2510000	2460000	1850000	2060000	1680000
pme1021	177.1	99	0.86	178.05	[M-H]-	C00198	D-(+)-Glucono-1,5-lactone	Carbohydrates	730000	782000	775000	1240000	1230000	1080000	243000	248000	378000	267000	239000	231000	288000	240000	247000	1050000	1100000	991000	1140000	1340000	1160000	629000	781000	707000	945000	804000	890000	919000	1110000	1110000
pme1846	179	71	0.77	180.06	[M-H]-	C00031	D(+)-Glucose	Carbohydrates	7130000	5880000	5980000	7780000	6510000	6500000	3140000	3270000	3120000	2970000	3430000	2950000	2740000	2680000	2850000	7890000	7310000	6830000	6690000	6650000	6090000	3880000	3670000	3610000	6390000	5590000	4840000	5130000	5380000	6380000
pme2019	149	59	0.81	150.05	[M-H]-	-	DL-Arabinose	Carbohydrates	1900000	2550000	1540000	2500000	2440000	2460000	1460000	1390000	968000	1050000	1310000	1250000	933000	844000	821000	1670000	1290000	1600000	4340000	4600000	4830000	2320000	2410000	2170000	1840000	2110000	1870000	2160000	2130000	2710000
pme2435	163	59	0.76	164.07	[M-H]-	C01019	L-Fucose	Carbohydrates	1180000	1140000	1460000	1120000	1050000	1100000	248000	267000	258000	204000	265000	265000	256000	238000	203000	953000	970000	1020000	626000	723000	587000	424000	446000	329000	240000	372000	298000	262000	307000	552000
pme2752	220	202	1	221.09	[M-H]-	C00140	N-Acetyl-D-glucosamine	Carbohydrates	35300	49400	39600	51500	49000	41200	84900	81700	73500	69000	82100	84100	61300	65100	61500	22500	27900	29100	46700	37300	45600	31000	36500	30800	59600	83100	45900	72500	73300	101000
pme3160	259	97	0.71	260.03	[M-H]-	C00092	D-Glucose 6-phosphate	Carbohydrates	7170000	9700000	6650000	9770000	7960000	10300000	22700000	21600000	19300000	15900000	17900000	17500000	12700000	14200000	12900000	4460000	5520000	5600000	12700000	9250000	10000000	15400000	19300000	13700000	19300000	21200000	17900000	18200000	21400000	19500000
pme3163	289	97	1.07	290.04	[M-H]-	-	D-Sedoheptuiose 7-phosphate	Carbohydrates	574000	492000	517000	598000	425000	530000	9	9	9	9	9	9	9	92300	9	222000	263000	407000	713000	799000	634000	9	290000	307000	9	9	9	9	9	9
pme3313	259	97	0.83	260.03	[M-H]-	C00085	D-Fructose 6-phosphate	Carbohydrates	2300000	3380000	2500000	3290000	2940000	3420000	7540000	7690000	6940000	5930000	6460000	6070000	4680000	4560000	4330000	1540000	2040000	1910000	4240000	3390000	3460000	5700000	6670000	4650000	6610000	7170000	6420000	6110000	6570000	6230000
pmf0032	341.1	179	0.75	342.12	[M-H]-	-	Galactinol	Carbohydrates	6870000	9630000	7510000	12800000	12600000	12800000	19800000	19000000	21900000	19100000	17800000	18300000	19400000	20600000	17800000	2710000	3680000	3380000	9780000	9790000	7520000	10700000	8030000	9790000	10200000	9600000	8850000	8110000	8880000	7170000
pmf0035	259	97	0.78	260.03	[M-H]-	-	Glucose-1-phosphate	Carbohydrates	6720000	9080000	7120000	9830000	8710000	10500000	21100000	22800000	19600000	17300000	18900000	17400000	13400000	12200000	12600000	4460000	5650000	5680000	12900000	9010000	9930000	16900000	19500000	13500000	18700000	21500000	18800000	18000000	20600000	19300000
pmf0138	179	59	0.87	180.063	[M-H]-	C00159	D-(+)-Mannose	Carbohydrates	16500000	11000000	13600000	15300000	13600000	15000000	6260000	5390000	6090000	5240000	5860000	5370000	5450000	5300000	5000000	15800000	13700000	13200000	13300000	14400000	14200000	7550000	6920000	7690000	9890000	9750000	8360000	9400000	10600000	10800000
pmf0139	179	59	0.67	180.06	[M-H]-	C00124	D-(+)-Galactose	Carbohydrates	10500000	10200000	9440000	11500000	12200000	11200000	5490000	5580000	5140000	5120000	5420000	5160000	4500000	4640000	4790000	10100000	11600000	10600000	12300000	11400000	10500000	6950000	6130000	6460000	8730000	8440000	7550000	7800000	8840000	9650000
pmf0220	259	97	0.8	303.99	[M-2Na+H]-	-	D-Fructose 6-phosphate-disodium salt	Carbohydrates	6760000	9950000	7130000	9940000	8760000	10500000	21400000	21900000	20600000	17800000	19000000	17100000	14100000	13800000	14000000	4430000	5850000	5360000	12900000	9970000	10100000	16500000	19100000	13800000	20200000	20900000	18700000	18600000	22200000	20600000
pmf0282	341.1	113	0.73	342.12	[M-H]-	C05402	Melibiose	Carbohydrates	742000	1060000	791000	1350000	1270000	1250000	2100000	2210000	2150000	1830000	1920000	1860000	2100000	2000000	1940000	327000	409000	341000	1130000	1020000	739000	1220000	935000	1020000	990000	955000	949000	891000	999000	808000
pmf0485	503.2	179	0.8	504.17	[M-H]-	C00713	Panose	Carbohydrates	1380000	1730000	1560000	1250000	1210000	1420000	17100000	17700000	13700000	18700000	14200000	19100000	19600000	19200000	18600000	933000	945000	856000	1060000	833000	609000	4420000	3060000	3570000	4030000	3850000	3920000	1350000	1500000	317000
pma0791	521	273	4.5	520	[M+H]+	-	Naringenin O-malonylhexoside	Flavanone	167000	177000	196000	110000	155000	131000	9	65600	50700	9	48600	9	9	40700	9	195000	145000	137000	9	197000	104000	81800	66300	9	73000	92700	57500	111000	119000	74800
pme0001	609.2	301	4.07	610.19	[M-H]-	C09806	Hesperetin 7-O-neohesperidoside (Neohesperidin)	Flavanone	1350000	1330000	1490000	1170000	1290000	1370000	909000	749000	601000	529000	562000	582000	329000	383000	357000	1800000	1650000	1710000	1060000	1120000	757000	746000	788000	383000	561000	947000	709000	826000	704000	900000
pme0331	581.2	273	4.16	580.18	[M+H]+	C09789	Naringenin 7-O-neohesperidoside (Naringin)	Flavanone	30000	9	9	9	9	9	9	9	9	9	9	9	9	9	9	9	9	9	9	9	99100	9	82800	9	9	9	9	9	76100	106000
pme0371	433.1	271	4.22	434.12	[M-H]-	C09099	Naringenin 7-O-glucoside (Prunin)	Flavanone	2650000	1690000	2630000	844000	1320000	1050000	9	9	9	9	9	9	9	9	9	683000	464000	596000	9	9	9	9	9	9	9	9	9	9	9	9
pme0377	273.1	153	5.59	272.07	[M+H]+	C00509	Naringenin	Flavanone	2400000	387000	2860000	184000	372000	236000	50400	97600	34000	9	9	9	9	9	9	8270000	7750000	8740000	403000	238000	1460000	150000	56700	231000	117000	193000	68000	511000	423000	325000
pme1201	273.1	167	5.56	274.08	[M-H]-	C00774	Phloretin	Flavanone	199000	144000	168000	68200	130000	94500	1440000	1610000	1230000	753000	938000	1570000	628000	863000	621000	361000	422000	400000	112000	123000	81600	230000	425000	173000	54600	256000	124000	391000	357000	54800
pme1399	355.2	178.5	8.4	354.15	[M+H]+	C16417	Xanthohumol	Flavanone	20900	16700	33900	5610	8840	6270	4100	4390	9	9	4940	3610	9750	9	9	26900	21900	34400	4990	12300	17200	3560	34800	10800	9	9	7560	4020	9	9
pme1583	289.1	153	5.05	288.06	[M+H]+	C05631	Eriodictyol	Flavanone	378000	141000	551000	46400	73100	80900	43800	50900	29300	59000	68100	144000	139000	188000	1170000	671000	738000	628000	74500	89100	339000	59100	35100	248000	9	74200	9	57600	55000	51700
pme1598	463.1	301	3.85	464.13	[M-H]-	-	Hesperetin 5-O-glucoside	Flavanone	28400000	15700000	29200000	13100000	14800000	12500000	5520000	6940000	2370000	2580000	2340000	2850000	2320000	2790000	1770000	30000000	27600000	31100000	7440000	12700000	6440000	4590000	4450000	1520000	9670000	22100000	16300000	18000000	18300000	19500000
pme2949	609.2	301	4.08	610.19	[M-H]-	C09755	Hesperetin 7-rutinoside (Hesperidin)	Flavanone	1330000	1410000	1500000	1250000	1040000	1380000	846000	804000	646000	484000	577000	431000	307000	419000	365000	1670000	1620000	1610000	936000	996000	826000	666000	687000	392000	9	9	9	9	9	9
pme2957	271.1	151	5.57	272.07	[M-H]-	C06561	Naringenin chalcone	Flavanone	1280000	233000	1530000	101000	201000	123000	22900	48200	20900	11800	25300	34400	16700	13900	25800	3570000	3520000	3850000	203000	106000	693000	64100	33800	141000	50300	95500	53400	239000	207000	151000
pme2982	257.1	153	7.05	256.07	[M+H]+	C09827	Pinocembrin (Dihydrochrysin)	Flavanone	313000	278000	369000	173000	221000	254000	143000	85600	99900	54900	63600	61500	9	38300	31900	9	9	9	60300	71700	73100	29100	44200	9	62700	58300	62000	164000	183000	9
pme2984	593	285	5.09	594.2	[M-H]-	C09830	Isosakuranetin-7-neohesperidoside (Poncirin)	Flavanone	247000	126000	356000	52500	53000	60500	29000	19800	18900	9	15800	20600	19200	6540	15100	1110000	1330000	1440000	148000	93000	97000	26900	110000	9	518000	329000	341000	222000	459000	437000
pme3285	275	139	3.4	274.08	[M+H]+	C09320	Afzelechin (3,5,7,4'-Tetrahydroxyflavan)	Flavanone	4410000	5230000	4550000	2820000	3950000	3290000	1760000	1820000	1620000	1290000	1310000	1450000	9	9	9	3680000	3920000	3680000	1630000	1460000	1380000	1150000	1320000	1130000	1350000	715000	865000	937000	372000	614000
pme3466	287.1	153	6.98	286.08	[M+H]+	C05334	Isosakuranetin (4'-Methylnaringenin)	Flavanone	23800	9	9	9	9	9	9	9	9	9	9	9	9	9	9	23200	41500	51600	9	9	9	9	9	9	9	9	9	9	9	9
pmf0058	271	150.9	5.66	272.07	[M-H]-	C00509	4',5,7-Trihydroxyflavanone	Flavanone	1060000	200000	1330000	85400	168000	107000	21600	40500	18100	5410	14100	23300	9	10500	17600	3120000	2900000	3130000	154000	84400	622000	44000	21300	117000	40200	82500	39000	194000	172000	123000
pma0249	479.1	317.1	3.52	478.12	[M+H]+	-	Selgin 5-O-hexoside	Flavone	9	9	9	9	9	9	9	9	9	9	9	9	9	9	9	2490000	1410000	1690000	9	9	9	9	9	9	9	9	9	9	9	9
pma0294	463.1	301	4.04	462.12	[M+H]+	-	Chrysoeriol 5-O-hexoside	Flavone	17600000	16600000	17200000	14500000	19500000	16400000	11800000	11200000	9030000	6350000	5700000	7610000	4740000	4920000	4630000	25100000	21700000	27100000	14800000	23300000	13200000	18600000	13700000	8860000	18600000	25500000	21900000	14800000	21300000	19400000
pma0724	435.1	285.1	3.79	434.1	[M+H]+	-	Naringenin C-hexoside	Flavone	2640000	2680000	1740000	3960000	4840000	2910000	1880000	3450000	1290000	1510000	1310000	2160000	3160000	2390000	1850000	1170000	1350000	1240000	1220000	1210000	1170000	1840000	990000	872000	1610000	3160000	3250000	2220000	2600000	2090000
pma0757	565.3	331	4.27	564.3	[M+H]+	-	Tricin O-oxalylhexoside	Flavone	9	9	9	9	9	9	9	9	9	9	9	9	9	9	9	43300	32900	58300	12700	9	9	9	9	9	9	9	9	9	9	9
pma0760	565	317	4.33	564	[M+H]+	-	Selgin O-malonylhexoside	Flavone	242000	165000	294000	139000	180000	131000	139000	170000	113000	173000	119000	126000	99600	141000	117000	461000	407000	300000	91200	179000	165000	145000	114000	128000	103000	339000	167000	159000	185000	127000
pma0779	725.2	331.1	4.5	724.2	[M+H]+	-	Tricin O-rhamnosyl-O-malonylhexoside	Flavone	9	9	9	9	9	9	9	9	9	9	9	9	9	9	9	69300	30800	57800	9	9	9	9	9	9	9	9	9	9	9	9
pma0795	551	303.1	4.56	550	[M+H]+	-	Tricetin O-malonylhexoside	Flavone	301000	229000	191000	131000	253000	139000	9	9	9	66300	50900	77200	85400	9	9	247000	331000	216000	78300	84000	54200	9	9	9	60700	9	9	9	9	9
pma0825	503	255	5.24	502	[M+H]+	-	Chrysin O-malonylhexoside	Flavone	61000	77400	103000	48400	81700	90300	57300	38800	41500	39700	45600	61500	27200	46800	33800	210000	167000	200000	106000	547000	76800	73200	96000	53200	77100	98700	74700	68500	74200	60300
pma1087	565.2	499.2	3.77	564.16	[M+H]+	-	C-pentosyl-C-hexosyl-apigenin	Flavone	2330000	1680000	2760000	626000	951000	1070000	238000	234000	357000	306000	360000	314000	167000	223000	218000	11800000	11200000	11300000	929000	1380000	1090000	581000	897000	560000	988000	587000	574000	1130000	1240000	1110000
pma1108	433.1	283.1	3.78	432.11	[M+H]+	-	Apigenin C-glucoside	Flavone	9	319000	308000	115000	313000	259000	9	163000	9	9	9	9	72800	9	57700	638000	9	633000	9	9	2500000	9	9	5030000	9	357000	9	75000	104000	313000
pma6199	417.2	255.1	4.99	416.2	[M+H]+	-	Chrysin O-hexoside	Flavone	1840000	1440000	1750000	1010000	1450000	1360000	427000	329000	341000	234000	232000	267000	132000	179000	164000	2170000	1890000	2320000	762000	1240000	668000	294000	325000	383000	707000	589000	643000	709000	607000	873000
pma6216	447.1	297.1	3.84	446.1	[M+H]+	-	Acacetin C-hexoside	Flavone	9	9	9	9	9	9	9	9	9	9	9	9	9	9	9	9	9	9	42100	9	28400000	9	9	24500000	9	9	9	9	9	9
pma6218	419.1	383.1	3.84	418.1	[M+H]+	-	O-methylnaringenin C-pentoside	Flavone	1150000	733000	1820000	243000	546000	476000	127000	180000	340000	358000	489000	346000	184000	124000	231000	7000000	7010000	6050000	763000	707000	652000	263000	477000	506000	478000	424000	370000	609000	554000	754000
pma6254	757.3	163.2	3.68	756.3	[M+H]+	-	C-hexosyl-apigenin O-caffeoylhexoside	Flavone	40700	30000	9	9	42700	43600	43100	33700	33800	21300	9	9	9	9	17300	9	9	9	9	9	9	9	9	9	9	9	9	9	9	31700
pma6353	417.2	297.1	4	416.2	[M+H]+	-	Chrysin C-hexoside	Flavone	1490000	1520000	2310000	874000	904000	1110000	490000	220000	298000	279000	253000	306000	120000	155000	149000	4840000	5780000	5550000	697000	630000	617000	294000	597000	302000	599000	311000	253000	549000	501000	582000
pma6496	449.1	299.1	3.45	448.1	[M+H]+	-	Luteolin 6-C-glucoside	Flavone	1250000	841000	1250000	511000	581000	764000	332000	264000	203000	219000	158000	162000	174000	134000	91100	3020000	2490000	2580000	755000	828000	420000	443000	662000	209000	538000	497000	628000	520000	469000	718000
pma6499	509.3	347.1	3.41	508.3	[M+H]+	-	Limocitrin O-hexoside	Flavone	9	9	9	9	42300	81700	89600	94600	62700	100000	166000	146000	179000	204000	104000	42200	74100	64700	164000	130000	104000	115000	124000	114000	251000	372000	268000	206000	263000	152000
pma6515	755.2	177.1	4.73	754.2	[M+H]+	-	C-hexosyl-chrysin O-feruloylhexoside	Flavone	74300	84400	144000	25000	9	9	9	9	9	9	9	9	9	9	9	95700	114000	122000	9	9	9	9	9	93100	9	9	9	9	9	9
pma6516	757.3	595.2	3.55	756.3	[M+H]+	-	C-hexosyl-apigenin O-hexosyl-O-hexoside	Flavone	211000	134000	258000	187000	206000	204000	9	90500	9	9	9	9	9	9	9	9	197000	146000	65500	65400	73600	48100	9	9	9	9	77900	111000	133000	132000
pma6518	771.2	177.1	4.25	770.21	[M+H]+	-	C-pentosyl-chrysoeriol 7-O-feruloylhexoside	Flavone	9	9	9	9	9	9	9	9	9	9	9	9	9	9	9	9	9	9	9	9	353000	9	9	3990000	9	9	9	9	9	9
pma6647	625.2	607.1	3.37	624.2	[M+H]+	-	C-hexosyl-chrysoeriol O-hexoside	Flavone	687000	730000	756000	402000	203000	415000	308000	227000	254000	217000	152000	175000	116000	143000	149000	900000	798000	1230000	670000	601000	615000	311000	554000	296000	547000	352000	373000	313000	356000	429000
pmb0358	641.1	479.1	4.39	640.1	[M+H]+	-	Selgin O-hexosyl-O-hexoside	Flavone	85500	55700	71300	232000	204000	178000	52600	54200	43700	33400	9	9	40200	9	9	92200	107000	80100	118000	129000	66100	66900	65800	45900	112000	124000	84900	121000	97700	144000
pmb0378	625.2	177.2	4.47	624.2	[M+H]+	-	Luteolin O-feruloylhexoside	Flavone	177000	150000	197000	9	109000	122000	94000	9	9	9	9	9	9	9	9	637000	447000	524000	9	9	9	9	9	9	9	280000	252000	213000	179000	85200
pmb0580	417.1	255.1	5	416.1	[M+H]+	-	Chrysin 5-O-glucoside (Toringin)	Flavone	9	9	9	9	9	9	9	9	9	9	9	9	9	9	9	380000	381000	491000	71400	9	9	9	9	9	9	9	9	9	9	9
pmb0587	639.1	477	3.29	638.1	[M+H]+	-	Chrysoeriol O-glucuronic acid-O-hexoside	Flavone	1470000	906000	1220000	390000	387000	367000	149000	62600	120000	99000	119000	116000	9	9	112000	223000	129000	264000	390000	393000	160000	209000	72000	120000	345000	329000	446000	530000	464000	678000
pmb0588	611.1	449.3	3.32	610.1	[M+H]+	-	Luteolin 3',7-di-O-glucoside	Flavone	984000	809000	821000	515000	635000	616000	407000	355000	281000	265000	293000	303000	269000	302000	190000	420000	430000	441000	267000	369000	169000	141000	150000	9	260000	543000	454000	330000	393000	457000
pmb0590	461.1	257.1	3.76	460.1	[M+H]+	-	Acacetin O-glucuronic acid	Flavone	818000	476000	974000	178000	297000	384000	83800	99300	133000	98800	142000	116000	31400	77100	113000	3610000	3410000	3430000	396000	794000	392000	134000	324000	221000	364000	163000	210000	370000	383000	382000
pmb0601	595.1	301.4	4.12	594.1	[M+H]+	-	Chrysoeriol O-hexosyl-O-pentoside	Flavone	9	9	85200	9	9	9	9	9	9	9	9	9	9	9	9	376000	335000	362000	9	9	9	9	9	9	9	9	9	9	9	9
pmb0605	433.1	271.1	4.21	432.1	[M+H]+	C04608	Apigenin 7-O-glucoside (Cosmosiin)	Flavone	851000	675000	979000	493000	647000	548000	356000	447000	345000	319000	264000	369000	277000	275000	224000	1220000	1010000	1240000	396000	426000	592000	161000	350000	530000	511000	506000	558000	598000	628000	586000
pmb0606	477.1	301.5	4.19	476.1	[M+H]+	-	Chrysoeriol O-glucuronic acid	Flavone	858000	1220000	917000	1350000	1870000	1920000	1120000	958000	1100000	1070000	1230000	1200000	994000	980000	1040000	326000	285000	358000	2030000	2230000	2020000	2150000	2140000	1740000	1840000	1720000	1600000	1620000	1790000	1970000
pmb0607	463.2	301.1	4.3	462.2	[M+H]+	-	Chrysoeriol 7-O-hexoside	Flavone	17700000	17500000	17500000	14900000	20000000	17500000	12500000	11400000	9540000	6320000	6090000	7720000	5340000	5180000	4890000	25700000	21800000	28500000	16200000	24600000	13600000	18200000	15200000	9110000	18700000	26900000	23200000	15900000	21200000	20000000
pmb0608	549.1	301.4	4.55	548.1	[M+H]+	-	Chrysoeriol O-malonylhexoside	Flavone	9	9	9	9	9	82000	71400	80000	127000	100000	114000	91800	67600	89500	9	295000	261000	219000	9	9	9	9	9	9	9	9	9	9	9	9
pmb0618	627.1	465.1	2.78	626.1	[M+H]+	-	8-C-hexosyl-hesperetin O-hexoside	Flavone	48300000	29200000	37400000	36500000	29900000	29400000	15300000	7840000	6390000	7050000	7590000	8560000	11300000	5970000	5740000	24900000	21800000	26100000	22100000	24800000	16300000	10300000	10700000	5600000	22000000	29600000	25000000	28400000	27700000	24800000
pmb0619	775.1	612.9	2.67	774.1	[M+H]+	-	Eriodictiol 6-C-hexoside 8-C-hexoside-O-hexoside	Flavone	605000	407000	588000	528000	683000	395000	323000	227000	143000	121000	107000	219000	320000	119000	103000	342000	352000	416000	291000	343000	192000	194000	169000	93200	354000	579000	352000	286000	374000	379000
pmb0629	463.1	313.1	3.04	462.1	[M+H]+	-	Chrysoeriol 6-C-hexoside	Flavone	2990000	3050000	4110000	6570000	5650000	7230000	2320000	1730000	1540000	2280000	2030000	2040000	3000000	2130000	2550000	506000	633000	9	2320000	3340000	2500000	4040000	5130000	2460000	1090000	1230000	1240000	1350000	1680000	1790000
pmb0636	581.1	431.3	3.18	580.1	[M+H]+	-	6-C-hexosyl luteolin O-pentoside	Flavone	9	9	9	9	9	9	9	9	9	9	9	9	9	9	9	178000	165000	261000	9	9	51900	9	9	9	9	9	81200	51700	53000	79800
pmb0644	449.1	299.2	3.45	448.1	[M+H]+	-	Luteolin C-hexoside	Flavone	758000	666000	1150000	511000	548000	671000	174000	277000	169000	115000	187000	9	136000	171000	108000	2490000	3490000	2790000	505000	305000	353000	528000	346000	217000	9	9	9	760000	410000	838000
pmb0645	627.1	465.2	3.41	626.1	[M+H]+	-	6-C-hexosyl-hesperetin O-hexoside	Flavone	666000	387000	779000	9	9	9	9	91600	9	134000	64600	9	9	59700	9	4000000	3660000	4070000	9	168000	374000	9	9	449000	9	9	9	9	9	9
pmb0661	609.1	463.3	3.87	608.1	[M+H]+	-	Chrysoeriol C-hexosyl-O-rhamnoside	Flavone	9	9	9	9	9	9	9	9	9	9	9	9	9	9	9	279000	159000	282000	99800	117000	39200	50500	80100	35100	54600	128000	149000	181000	9	74600
pmb0665	611.2	465.1	3.78	610.2	[M+H]+	-	Luteolin 8-C-hexosyl-O-hexoside	Flavone	19000000	13500000	18700000	11500000	12400000	12300000	8520000	7610000	5680000	4100000	4990000	4900000	2330000	5570000	3410000	24300000	14900000	22200000	7600000	6520000	6460000	4910000	5320000	4510000	7970000	8890000	11800000	10800000	11300000	11900000
pmb0673	403.1	367.1	4.3	402.1	[M+H]+	-	Apigenin 6-C-pentoside	Flavone	667000	483000	637000	423000	456000	416000	422000	248000	299000	262000	9	254000	269000	9	247000	2080000	1840000	2160000	422000	421000	289000	333000	282000	252000	558000	466000	520000	649000	883000	895000
pmb0674	685.1	367.5	4.1	684.1	[M+H]+	-	C-pentosyl apigenin O-salicyloyl hexoside	Flavone	9	9	26100	9	9	9	9	9	9	9	9	9	9	9	9	31500	49800	85700	9	9	9	9	9	9	9	9	9	9	9	9
pmb0678	771.2	177.1	4.26	770.2	[M+H]+	-	8-C-hexosyl-apigenin O-feruloylhexoside	Flavone	9	9	9	9	9	9	9	9	9	9	9	9	9	9	9	9	9	9	9	9	410000	9	9	4090000	9	9	9	9	9	9
pmb0696	625	463	3.46	624	[M+H]+	-	8-C-hexosyl chrysoeriol O-hexoside	Flavone	181000	154000	9	167000	190000	175000	217000	177000	206000	175000	158000	139000	107000	154000	151000	9	165000	145000	356000	478000	473000	577000	573000	623000	9	9	9	9	9	9
pmb0701	463.1	313.2	3.89	462.1	[M+H]+	-	Chrysoeriol 8-C-hexoside	Flavone	162000	139000	156000	9	9	125000	9	9	9	9	9	9	9	9	9	791000	691000	755000	151000	97300	128000	9	112000	9	98300	9	64000	9	9	9
pmb0717	527.2	331	4.11	526.2	[M+H]+	-	Tricin 5-O-β-guaiacylglycerol	Flavone	90400	53900	54100	23500	9	9	9	9	9	9	9	9	9	9	9	368000	489000	349000	9	58200	9	9	9	9	9	26400	9	52100	9	28300
pmb0732	669.1	331	3.72	668.1	[M+H]+	-	Tricin 5-O-feruloylhexoside	Flavone	9	9	9	9	9	9	9	9	9	9	9	9	9	9	9	85600	76700	116000	9	9	9	9	9	9	9	9	9	9	9	9
pmb0733	639.1	331.4	4.07	638.1	[M+H]+	-	Tricin 5-O-rutinoside	Flavone	156000	188000	76400	189000	222000	275000	351000	328000	445000	304000	298000	354000	245000	407000	307000	9	9	9	609000	669000	440000	1040000	1120000	680000	421000	404000	287000	273000	301000	210000
pmb0736	493.1	331	4.3	492.1	[M+H]+	-	Tricin 7-O-hexoside	Flavone	753000	666000	775000	235000	425000	277000	296000	241000	262000	158000	157000	285000	201000	185000	213000	1120000	856000	1040000	192000	365000	410000	268000	103000	381000	168000	142000	173000	124000	99200	209000
pmb2850	329	314	5.73	330	[M-H]-	-	Tricin	Flavone	14300	14100	9660	9	8670	9	9	3340	9	5620	5840	9980	9	4870	8600	14900	9	13700	9	12400	18700	9410	9	9	9	9	9	9	9	6270
pmb2954	771.1	609.3	2.83	772.1	[M-H]-	-	Luteolin O-hexosyl-O-hexosyl-O-hexoside	Flavone	5480000	4000000	5290000	6150000	5360000	5430000	3160000	2170000	1720000	1740000	1710000	1950000	1600000	1760000	1410000	5100000	4970000	5110000	5170000	5010000	3550000	2440000	2680000	1250000	3670000	5490000	4280000	5050000	4790000	6020000
pmb2978	563.1	269.1	4.04	564.1	[M-H]-	-	Apigenin O-hexosyl-O-pentoside	Flavone	256000	271000	273000	179000	134000	180000	85000	119000	64600	89800	130000	151000	92500	49100	83200	181000	186000	182000	61600	57400	51400	29300	9	25700	37400	21800	33200	49800	26000	45000
pmb2987	487.1	163	2.63	488.1	[M-H]-	-	Acacetin O-acetyl hexoside	Flavone	900000	1050000	1040000	1520000	1700000	1370000	1880000	1900000	1040000	1650000	1590000	2120000	2230000	2070000	1970000	512000	522000	523000	1050000	1450000	921000	2790000	2020000	1360000	826000	1380000	1240000	1120000	1450000	936000
pmb2988	624.1	286.2	3.15	625.1	[M-H]-	-	Luteolin O-hexosyl-O-gluconic acid	Flavone	9200	13500	8300	19300	33200	26300	17900	23000	8990	3880	10700	9	9	9	9	9	9	9	6710	9	9	9	9	9	6540	11800	13900	18500	16500	13400
pmb3000	503.1	341.1	3.94	504.1	[M-H]-	-	Chrysoeriol O-acetylhexoside	Flavone	9	12100	9	9	9	9	9	9	9	22100	9	33500	27300	13600	9	9	17600	30700	33400	20900	26700	19900	9	17000	29200	59000	43900	87800	69200	25200
pmb3002	607.1	299	3.98	608.1	[M-H]-	-	Chrysoeriol 7-O-rutinoside	Flavone	4040000	3310000	5710000	2380000	2620000	2400000	2450000	1840000	1880000	1250000	1170000	1030000	566000	769000	664000	3110000	3940000	2620000	949000	826000	826000	593000	648000	309000	1430000	1400000	1690000	1830000	1480000	1420000
pmb3005	621.1	299.2	4.07	622.1	[M-H]-	-	Chrysoeriol O-rhamnosyl-O-glucuronic acid	Flavone	9	9	9	9	9	9	9	9	9	9	9	9	9	9	9	28200	24800	25600	9	9	9	9	9	9	9	9	9	9	9	9
pmb3014	641.1	285.3	4.67	642.1	[M-H]-	-	Luteolin O-eudesmic acid-O-hexoside	Flavone	67000	57100	77600	24100	9	35200	11300	9	9	9	9	9	9	9	9	229000	240000	246000	9	9	9	9	9	9	9	9	9	16400	9	9
pmb3023	449.1	287	3.37	450.1	[M-H]-	-	Eriodictyol C-hexoside	Flavone	33100000	32000000	31700000	20900000	20000000	24900000	20500000	21300000	17800000	42500000	53200000	62400000	43200000	37800000	48300000	49000000	45300000	48100000	19800000	19200000	27800000	12400000	14200000	21700000	20600000	9600000	10300000	8890000	8630000	7950000
pmb3028	535	491.3	3.75	536	[M-H]-	-	Tricin O-sinapic acid	Flavone	431000	324000	561000	128000	264000	281000	56600	47600	58200	46100	64000	91400	51100	37600	52300	1200000	1400000	1150000	154000	168000	384000	90800	109000	270000	82800	37100	36200	25200	79000	9
pmb3031	403.1	313.1	5.23	404.1	[M-H]-	-	Tricin O-glycerol	Flavone	25900	24500	16000	23600	25500	27700	25600	28200	27100	33300	27900	20900	23100	27200	29000	17400	28800	22600	21600	14900	20000	28100	28500	22700	13800	20600	19100	27400	22100	24800
pmb3039	703.1	329.2	5.99	704.1	[M-H]-	-	Tricin O-oxalic acid O-coumaroyl shikimic acid	Flavone	9	9	9	9	9	9	9	9	9	9	9	9	9	9	9	3490	9	9	9	9	9	9	9	9	9	9	9	9	9	9
pmb3041	521.1	329.2	3.81	522.1	[M-H]-	-	Tricin O-saccharic acid	Flavone	109000	63800	110000	42900	29800	41300	20700	33100	25700	28800	21500	9	43200	29700	48200	120000	139000	120000	47600	83000	83800	831000	36600	219000	73500	119000	112000	111000	101000	102000
pmb3042	491.1	329.1	4	492.1	[M-H]-	-	Tricin 5-O-hexoside	Flavone	1070000	697000	1040000	179000	204000	215000	398000	524000	371000	397000	434000	518000	530000	445000	401000	849000	868000	796000	184000	294000	115000	134000	167000	9	175000	235000	294000	290000	243000	257000
pmb3044	653.1	329.2	4.16	654.1	[M-H]-	-	Tricin di-O-hexoside	Flavone	9	9	9	9	9	9	245000	189000	102000	221000	186000	210000	188000	177000	211000	9	9	9	9	9	9	47700	34200	12400	9	19800	14200	9	9	9
pme0089	287.1	153	5	286.1	[M+H]+	C01514	Luteolin	Flavone	9	9	9	9	9	111000	9	9	9	9	9	9	9	9	9	1560000	2020000	1830000	195000	225000	164000	112000	155000	74100	9	9	90800	9	156000	133000
pme0208	537.1	375	5.88	538.09	[M-H]-	C10018	Amentoflavone	Flavone	67800	73800	154000	87500	89900	71600	9	11100	13900	9	9	9	9	9	9	185000	193000	155000	165000	223000	137000	52800	64600	49000	31400	45300	33400	77400	53700	82900
pme0333	579.2	271	4.01	578.16	[M+H]+	C12627	Apigenin 7-O-neohesperidoside (Rhoifolin)	Flavone	47500000	44000000	33700000	9	37300000	39600000	29400000	26700000	27100000	19300000	17900000	12700000	3270000	3110000	4060000	29800000	27700000	32300000	27800000	25800000	19100000	22600000	24500000	15100000	28700000	20000000	23200000	19200000	19800000	23600000
pme0359	433.1	271	3.81	432.11	[M+H]+	-	Apigenin 5-O-glucoside	Flavone	1430000	1340000	1770000	519000	736000	785000	377000	358000	294000	242000	184000	258000	170000	202000	210000	5600000	4760000	6530000	683000	4700000	723000	425000	449000	690000	404000	313000	463000	435000	423000	366000
pme0364	301.1	286	5.77	300.06	[M+H]+	C04293	Chrysoeriol	Flavone	571000	424000	394000	237000	400000	283000	192000	184000	89500	192000	236000	499000	225000	239000	232000	927000	855000	771000	201000	414000	293000	138000	156000	278000	282000	254000	218000	208000	222000	286000
pme0368	579.2	271	4.01	578.16	[M+H]+	-	Apigenin 7-rutinoside (Isorhoifolin)	Flavone	46300000	42000000	33900000	9	36500000	39000000	30000000	26100000	27200000	19700000	17400000	12200000	2920000	3170000	3550000	30800000	26600000	33000000	28000000	27100000	19300000	21800000	25700000	13000000	27900000	19200000	21100000	19400000	19700000	22000000
pme1518	403.1	373	7.06	402.13	[M+H]+	C10112	Nobiletin	Flavone	343000	277000	258000	392000	343000	450000	367000	688000	403000	425000	426000	409000	454000	5150000	565000	278000	311000	306000	895000	406000	440000	405000	396000	416000	397000	415000	382000	386000	323000	316000
pme1550	373.1	343	7.54	372.12	[M+H]+	C10190	Tangeretin	Flavone	324000	285000	320000	371000	307000	336000	350000	485000	379000	360000	329000	398000	359000	6180000	382000	272000	295000	301000	678000	358000	340000	336000	337000	341000	325000	324000	312000	354000	318000	355000
pme1611	433.1	313	3.75	434.12	[M-H]-	-	Isohemiphloin	Flavone	4970000	3760000	4450000	4140000	5450000	4270000	1930000	3200000	1140000	1390000	1350000	2100000	2750000	1980000	1430000	1430000	1030000	1040000	925000	1260000	1240000	1170000	764000	868000	975000	2130000	1770000	1670000	2090000	1750000
pme1624	433.1	283	3.78	432.11	[M+H]+	C01714	Isovitexin	Flavone	9	303000	243000	221000	168000	176000	9	146000	9	76800	9	9	71600	9	27000	9	9	9	159000	9	3070000	9	9	5570000	9	166000	9	9	124000	9
pme2457	447.3	285.2	3.87	448.1	[M-H]-	-	Luteolin 7-O-glucoside (Cynaroside)	Flavone	266000	331000	240000	391000	316000	367000	451000	401000	648000	512000	449000	457000	342000	432000	512000	272000	292000	295000	401000	347000	413000	441000	411000	595000	296000	209000	241000	280000	214000	258000
pme3227	579	433	3.68	578.16	[M+H]+	C12628	Vitexin 2''-O-beta-L-rhamnoside	Flavone	4160000	3900000	2910000	9	3990000	4040000	3350000	2750000	3220000	2360000	2010000	1390000	282000	328000	412000	2490000	2170000	2680000	2280000	2380000	1870000	2150000	2090000	1500000	2420000	1370000	1810000	1500000	1920000	1940000
pme3303	303	257	4.51	302.04	[M+H]+	C10192	Tricetin	Flavone	322000	324000	296000	9	9	9	9	9	9	9	9	9	9	9	9	1030000	1210000	802000	9	9	9	9	9	9	9	9	9	9	9	9
pme3475	273.1	153	5.59	272.07	[M+H]+	C09614	Butin	Flavone	2590000	530000	3070000	204000	405000	280000	9	101000	31700	9	9	9	9	9	9	8140000	7760000	8330000	358000	220000	1400000	134000	69100	209000	97200	183000	98500	453000	402000	259000
pmf0006	581.2	273	4.05	580.53	[M+H]+	C09793	Narirutin	Flavone	9	9	9	9	9	9	9	9	9	9	9	9	9	9	9	125000	238000	9	78300	9	9	9	9	9	9	9	9	63300	9	81900
pmf0011	593.2	473	3.19	594.16	[M-H]-	-	Apigenin 6,8-C-diglucoside	Flavone	275000	313000	279000	215000	225000	191000	133000	186000	79000	128000	141000	181000	187000	247000	200000	309000	330000	304000	142000	217000	1330000	116000	78400	7420000	80300	153000	110000	172000	248000	192000
pmf0012	595.2	457.2	3.18	594.16	[M+H]+	-	6,8-di-C-glucoside Apigenine	Flavone	1220000	923000	1250000	586000	589000	738000	320000	268000	177000	248000	307000	328000	197000	210000	206000	1190000	1160000	1410000	422000	432000	2290000	219000	230000	7340000	266000	399000	469000	487000	565000	507000
pmf0057	271.1	151	5.66	272.07	[M-H]-	C06561	4,2',4',6'-Tetrahydroxychalcone	Flavone	1150000	211000	1520000	101000	195000	124000	22700	47900	22500	11000	19400	20000	10100	11200	15700	3660000	3440000	3780000	179000	96400	641000	51500	22200	114000	45700	89100	34700	215000	188000	136000
pme1667	595.2	415	3.36	594.16	[M+H]+	C08064	Isovitexin 7-O-glucoside (Saponarin)	Flavonoid	357000	107000	270000	88800	103000	194000	94100	134000	216000	90000	111000	93600	79500	9	175000	87900	174000	53300	76600	97100	306000	129000	43200	999000	96400	245000	165000	134000	186000	162000
pmf0109	312.9	253	7.13	314.08	[M-H]-	-	3-O-Acetylpinobanksin	Flavonoid	6100	12000	85200	9	9	9	22700	9	9	17000	9	15400	9	12800	9	9	9	9	10600	222000	9	21400	25200	14100	18300	24100	31200	9950	15700	9
pmf0151	300.9	151	5.19	302.24	[M-H]-	-	Quercetin	Flavonoid	442000	1300000	619000	431000	384000	1070000	1220000	1150000	905000	562000	599000	498000	254000	520000	277000	9990000	8570000	10400000	1070000	1920000	461000	857000	788000	223000	396000	1890000	969000	876000	9	842000
pmf0179	623.2	315.1	4.04	624.17	[M-H]-	-	Narcissoside	Flavonoid	27100000	23800000	30800000	16400000	16700000	15400000	12200000	9340000	6880000	4340000	4640000	4940000	2530000	3020000	2910000	18200000	18700000	17900000	7380000	7600000	6440000	4180000	3950000	2740000	8460000	12700000	11900000	11300000	10800000	12400000
pmf0204	465.1	303	3.73	464.1	[M+H]+	-	Hyperoside	Flavonoid	962000	942000	1460000	863000	850000	942000	692000	465000	448000	334000	489000	313000	214000	293000	190000	1240000	1130000	1690000	552000	648000	466000	346000	334000	141000	587000	674000	575000	630000	710000	955000
pmf0208	465.1	303	3.9	464.1	[M+H]+	-	Isoquercitroside	Flavonoid	998000	861000	1480000	892000	938000	1060000	541000	558000	473000	337000	328000	352000	214000	272000	185000	865000	1090000	1740000	534000	643000	540000	278000	429000	105000	841000	686000	578000	526000	913000	646000
pmf0232	593.1	285	4.92	594.14	[M-H]-	C17140	Tiliroside	Flavonoid	918000	473000	1030000	286000	377000	315000	182000	149000	97000	9	79800	82000	50300	64400	46100	4160000	4460000	4320000	684000	648000	484000	197000	443000	325000	2190000	1160000	1280000	1060000	1800000	1710000
pmf0246	449.1	327	3.56	448.1	[M-H]-	C10114	Orientin	Flavonoid	78700	91700	109000	88500	150000	101000	49200	68800	9	9	51300	57000	67800	93300	69800	9	9	50600	9	9	9	9	9	9	95100	100000	87600	93200	99100	9
pmf0260	373.1	312.8	6.58	372.12	[M+H]+	C10186	Sinensetin	Flavonoid	377000	323000	416000	181000	255000	252000	96600	69800	87700	59600	60700	59400	9	39100	33600	366000	461000	373000	154000	217000	133000	86400	117000	54200	200000	226000	185000	233000	225000	278000
pmf0274	301	211.4	5.13	302.04	[M-H]-	-	Herbacetin	Flavonoid	9	17300	9	9	9	9	9	9	3230	9	9	9	9	9	9	39500	35200	39800	9	5500	14900	9	5020	9	9	13100	7630	9	7220	9
pmf0278	465.1	300.7	4	464.1	[M-H]-	-	Gossypitrin	Flavonoid	2500000	1400000	2390000	1120000	1170000	1020000	457000	577000	201000	232000	191000	238000	210000	233000	158000	2510000	2180000	2450000	627000	1040000	545000	366000	348000	122000	803000	1860000	1250000	1460000	1500000	1500000
pmf0330	607.2	445	3.67	608.17	[M-H]-	C17834	Spinosin	Flavonoid	216000	287000	269000	327000	385000	297000	256000	293000	145000	186000	183000	194000	341000	271000	229000	76500	87900	83300	212000	255000	127000	307000	241000	9	150000	256000	200000	226000	281000	178000
pmf0360	449.1	151	3.97	450.12	[M-H]-	C17449	Astilbin	Flavonoid	454000	396000	401000	330000	405000	383000	224000	275000	173000	118000	139000	141000	88100	102000	126000	135000	115000	128000	155000	235000	126000	146000	141000	120000	139000	193000	208000	195000	199000	186000
pmf0369	477.1	315	4.54	478.15	[M-H]-	-	Persicoside	Flavonoid	427000	327000	278000	256000	427000	565000	192000	148000	305000	209000	200000	174000	29400	71800	66300	749000	785000	958000	863000	987000	780000	658000	1150000	634000	604000	319000	318000	372000	340000	338000
pmf0372	317.1	302	4.72	316.06	[M+H]+	C10119	Pedalitin	Flavonoid	9	57600	9	9	9	9	24200	9	9	9	9	9	9	9	9	372000	323000	355000	44600	50800	9	9	9	9	9	9	9	9	9	9
pmf0374	477.1	314	4.19	478.11	[M-H]-	-	Isorhamnetin 3-O-glucoside	Flavonoid	32600	26100	37200	12700	26600	12400	9	9	9	9	9	9	9	9	9	238000	196000	188000	23700	33900	32500	9	9	9	16800	35300	28000	27100	9	42500
pmf0417	595.2	287	3.7	596.17	[M-H]-	C09732	Eriocitrin	Flavonoid	9	53700	37000	20800	21500	21000	9	11900	16400	14400	9110	9760	9	8390	9	137000	128000	138000	53800	67100	30400	9	47800	45600	9	9	9	9	43000	41200
pmf0471	563.1	269.1	4.07	564.15	[M-H]-	C04858	Apiin	Flavonoid	241000	317000	261000	136000	148000	207000	86700	117000	65600	81500	124000	153000	99800	80500	76500	197000	175000	211000	43400	53400	57800	28700	12300	9	44200	9	9	9	9	36100
pmf0549	607.2	299	4.14	608.17	[M-H]-	C10039	Diosmin	Flavonoid	10300000	6740000	12000000	4990000	5390000	5660000	5080000	3560000	4730000	2730000	2790000	2230000	1270000	1780000	1620000	5180000	6790000	4880000	1850000	1460000	1900000	1120000	1110000	648000	2540000	2440000	3790000	4210000	3000000	3680000
pmf0551	269.1	226	8.57	268.07	[M+H]+	C11621	Tectochrysin	Flavonoid	9	9	9	9	9	9	9	9	9	9	9	9	9	9	9	23400	9	9	9	9	439000	9	9	218000	9	9	9	9	9	9
pmf0582	325.1	123	7.88	324.14	[M+H]+	C10421	Glabridin	Flavonoid	595000	1110000	568000	1580000	1520000	1780000	282000	138000	275000	472000	9	9	9	9	9	91600	106000	74700	94500	126000	96500	334000	9	80700	77900	87400	94400	47700	9	9
pmf0583	435.1	167	4.36	436.14	[M-H]-	C01604	Phloridzin	Flavonoid	10500000	9650000	13600000	4060000	6350000	6040000	3650000	3690000	4790000	4260000	4820000	4010000	1300000	1480000	1940000	23600000	15700000	18100000	5310000	7160000	5270000	4770000	8330000	5840000	4170000	3000000	3100000	3110000	3040000	3110000
pma0214	479	317.1	3.91	478	[M+H]+	-	methylQuercetin O-hexoside	Flavonol	2220000	2050000	5060000	2280000	963000	1240000	1630000	669000	434000	462000	289000	396000	244000	333000	345000	7230000	5010000	8350000	638000	479000	1010000	304000	411000	251000	842000	1050000	786000	1210000	823000	1210000
pma1116	301.1	286	4.13	300.1	[M+H]+	C10098	Kaempferide	Flavonol	1150000	965000	1080000	919000	1090000	1150000	744000	688000	537000	351000	319000	493000	299000	338000	335000	1450000	1440000	1600000	974000	1330000	695000	1200000	980000	523000	1340000	1740000	1310000	1060000	1390000	1280000
pma6389	345.2	177.2	6.33	344.2	[M+H]+	C04444	Ayanin	Flavonol	27200	43400	41400	18600	29100	20400	9	9	9	9	9	9	9	9	9	93900	87500	106000	9	9	9	9	9	9	9	9	9	9	9	9
pma6639	479.2	317.2	4.17	478.2	[M+H]+	-	Isorhamnetin O-hexoside	Flavonol	5880000	5390000	6930000	3700000	3280000	3460000	2500000	2610000	1090000	900000	1060000	1350000	663000	664000	723000	16600000	17700000	15900000	1770000	1490000	1530000	778000	752000	442000	1750000	3310000	2130000	1810000	2150000	2410000
pmb0565	509.1	347.2	3.41	508.1	[M+H]+	-	Syringetin 3-O-hexoside	Flavonol	9	9	9	56900	9	9	121000	115000	129000	190000	155000	227000	221000	158000	216000	9	9	9	165000	115000	134000	92400	184000	87300	333000	247000	310000	241000	173000	185000
pmb0595	479.2	317.2	4.17	478.2	[M+H]+	-	Isorhamnetin 5-O-hexoside	Flavonol	7150000	5490000	10500000	2770000	4080000	3390000	1980000	1910000	1160000	1330000	842000	1170000	645000	683000	618000	16400000	12000000	12800000	1790000	1370000	1140000	661000	544000	459000	1960000	2070000	3520000	2270000	2350000	2180000
pmb0706	713.1	465.1	2.96	712.1	[M+H]+	-	Quercetin 5-O-malonylhexosyl-hexoside	Flavonol	1610000	1360000	1230000	1550000	1750000	1190000	270000	377000	260000	367000	217000	238000	292000	218000	182000	401000	387000	433000	681000	919000	810000	466000	607000	225000	615000	977000	784000	1620000	1630000	1170000
pmb0709	713.1	465.2	3.49	712.1	[M+H]+	-	Quercetin 7-O-malonylhexosyl-hexoside	Flavonol	249000	141000	270000	221000	229000	212000	46400	52100	60500	41300	9	43900	9	9	9	105000	67800	131000	75300	131000	62200	9	9	9	65600	55000	54600	97300	115000	165000
pmb0711	611.2	303.1	3.7	610.2	[M+H]+	-	Quercetin 7-O-rutinoside	Flavonol	6290000	5750000	4780000	3380000	3310000	4840000	2420000	2190000	2160000	1220000	1430000	1250000	820000	1040000	792000	8270000	4880000	6950000	2130000	1950000	2370000	1200000	2110000	848000	2180000	2390000	3210000	3550000	3440000	3530000
pmb3013	519.1	314.2	4.32	520.1	[M-H]-	-	Isorhamnetin O-acetyl-hexoside	Flavonol	76100	54200	75500	32800	44700	30300	31800	47300	57500	39600	43000	34300	34900	30100	24700	70400	55600	58800	12900	46300	42000	35200	19600	41600	22500	87300	27100	19400	36700	34600
pmb3026	505.1	301.2	3.8	506.1	[M-H]-	-	Quercetin O-acetylhexoside	Flavonol	5770000	5500000	6870000	3740000	5250000	4230000	670000	755000	518000	454000	346000	431000	351000	303000	305000	6790000	6160000	8260000	1530000	2000000	1410000	928000	806000	415000	1280000	2490000	2200000	3900000	4440000	3960000
pmb3894	329.1	229.1	5.91	330.1	[M-H]-	-	Di-O-methylquercetin	Flavonol	827000	721000	695000	1710000	1230000	801000	201000	206000	218000	473000	549000	696000	750000	907000	982000	1640000	1250000	1210000	667000	1040000	810000	399000	643000	1170000	637000	671000	899000	1200000	1060000	1620000
pme0196	285	151	5.73	286.05	[M-H]-	C05903	Kaempferol	Flavonol	9	9	9	9	9	9	9	9	9	9	9	9	9	9	9	60400	47400	65200	19300	18500	19500	10900	16200	22700	10600	17000	11000	12100	12700	9
pme0197	609.2	301	3.7	610.15	[M-H]-	C05625	Quercetin 3-O-rutinoside (Rutin)	Flavonol	1360000	1260000	1450000	1120000	1190000	1220000	839000	757000	611000	581000	519000	502000	327000	421000	356000	1600000	1560000	1610000	924000	963000	779000	727000	712000	382000	853000	904000	1030000	1160000	1230000	1120000
pme0321	431.1	285	4.94	432.11	[M-H]-	-	Kaempferol 7-O-rhamnoside	Flavonol	9	13500	9	9	9	9	9	9	9	9	9	9	9	9	9	17200	21100	9	9	9	9	9	9	9	9	9	9	9	9	9
pme0361	435.1	303	3.98	434.08	[M+H]+	-	Quercetin 3-alpha-L-arabinofuranoside (Avicularin)	Flavonol	1230000	1110000	2870000	638000	828000	1250000	455000	258000	219000	199000	261000	228000	90300	117000	96600	3860000	3070000	3960000	408000	556000	327000	228000	280000	106000	432000	359000	549000	625000	702000	516000
pme0369	593.2	285	3.83	594.16	[M-H]-	-	Kaempferol 3-O-rutinoside (Nicotiflorin)	Flavonol	2090000	1280000	2830000	1300000	1330000	1630000	633000	475000	447000	406000	461000	418000	276000	296000	249000	6450000	7050000	6580000	2300000	2650000	2270000	1400000	1680000	1100000	2490000	2520000	2600000	2950000	3450000	3290000
pme1478	317	151	4.7	318.04	[M-H]-	C10107	Myricetin	Flavonol	9	9	9	9	9	9	9	9	9	9	9	9	9	9	9	127000	126000	138000	9	9	9	9	9	9	9	9	9	9	9	9
pme1521	303.1	125	4.15	304.06	[M-H]-	C01617	Dihydroquercetin (Taxifolin)	Flavonol	4240000	1310000	5620000	638000	715000	667000	119000	127000	91300	9	68000	184000	87000	1450000	984000	36000000	31100000	27700000	1860000	1550000	1280000	710000	280000	523000	9	1690000	271000	2150000	1120000	782000
pme1539	623.2	314	3.66	624.17	[M-H]-	-	Isorhamnetin 3-O-neohesperidoside	Flavonol	7540000	6120000	8580000	4210000	4130000	4170000	3310000	2450000	1780000	1300000	1300000	1360000	692000	862000	817000	7460000	7440000	7620000	2250000	2370000	2010000	1290000	1280000	1040000	1970000	3210000	2820000	2820000	2640000	3080000
pme1551	463.1	316	3.63	464.1	[M-H]-	C10108	Myricetin 3-O-rhamnoside (Myricitrin)	Flavonol	9	9	9	9	9	9	9	9	9	9	9	9	9	9	9	33300	21900	29100	9	9	9	9	9	9	9	9	9	9	9	9
pme1588	315.1	151	5.85	316.06	[M-H]-	C10084	Isorhamnetin	Flavonol	9	9	9	9	9	9	9	9	9	9	9	9	9	9	9	12600	15900	19700	9	5880	9	9	9	9	9	9670	9	9	9	9
pme1605	593.2	285	3.76	594.16	[M-H]-	-	Kaempferol 3-O-robinobioside (Biorobin)	Flavonol	2080000	1290000	2830000	1250000	1430000	1610000	665000	522000	459000	373000	437000	449000	278000	297000	272000	6540000	6920000	6810000	2430000	2470000	2220000	1330000	1570000	1120000	2390000	2590000	2370000	3050000	3310000	3240000
pme1622	447.1	285	3.93	448.1	[M-H]-	C12249	Kaempferol 3-O-glucoside (Astragalin)	Flavonol	13600000	13000000	11900000	9870000	12500000	12400000	6390000	4600000	5440000	3500000	3030000	2950000	1700000	1980000	1920000	10000000	8740000	10900000	8410000	19200000	7400000	5640000	5850000	4260000	8270000	6260000	6580000	7310000	7690000	8340000
pme2491	577.5	285.2	3.74	578.16	[M-H]-	C16981	Kaempferol 3,7-dirhamnoside (Kaempferitrin)	Flavonol	1100000	1260000	1000000	960000	1060000	1090000	875000	683000	720000	432000	377000	368000	65700	71800	99500	601000	497000	623000	1000000	1030000	971000	894000	943000	712000	994000	633000	774000	712000	555000	618000
pme2895	319.1	301	3.52	320.05	[M-H]-	C02906	Dihydromyricetin	Flavonol	161000	9	253000	9	9	9	9	9	9	9	9	9	9	9	9	6910000	6520000	5790000	9	9	9	9	9	9	9	9	9	9	9	9
pme2963	287.1	259	4.62	288.06	[M-H]-	C00974	Aromadedrin (Dihydrokaempferol)	Flavonol	749000	427000	434000	233000	183000	263000	153000	151000	112000	104000	167000	269000	163000	371000	500000	1670000	1590000	1220000	3700000	658000	33700000	228000	187000	8070000	208000	635000	183000	296000	268000	211000
pme3129	463	301	3.86	464.1	[M-H]-	-	Quercetin 4'-O-glucoside (Spiraeoside)	Flavonol	2860000	1520000	3580000	916000	1070000	1150000	442000	408000	266000	181000	151000	154000	77300	123000	84000	2790000	2190000	2260000	474000	594000	450000	257000	270000	124000	779000	1130000	928000	849000	917000	907000
pme3137	239	165	7.73	238.06	[M+H]+	C20871	3-Hydroxyflavone	Flavonol	77100	63200	142000	9	9	37100	9	9	9	9	9	9	9	9	9	446000	397000	485000	23300	36900	21200	9	9	9	22800	15800	9	27600	9	44800
pme3211	463	301	3.86	464.1	[M-H]-	C05623	Quercetin 3-O-glucoside (Isotrifoliin)	Flavonol	813000	517000	812000	431000	467000	398000	194000	221000	82700	95400	88400	86600	88900	85300	72800	662000	564000	668000	278000	384000	174000	148000	158000	52900	290000	698000	557000	515000	562000	501000
pme3267	447	285	3.86	448.1	[M-H]-	C12626	Kaempferol 3-O-galactoside (Trifolin)	Flavonol	12200000	10200000	10900000	8150000	10800000	10600000	5180000	4290000	4510000	2850000	2680000	2580000	1350000	1710000	1620000	9120000	8220000	10300000	7110000	16300000	6210000	4760000	5290000	3630000	6800000	5420000	6080000	6220000	6690000	7020000
pme3297	433	287	4.49	432.11	[M+H]+	C16911	Kaempferol 3-O-rhamnoside (Kaempferin)	Flavonol	417000	383000	532000	219000	270000	263000	102000	60800	63000	31200	34900	40300	9	35500	33700	296000	373000	9	84700	56700	9	51900	9	25700	9	62100	83600	87600	50300	76900
pme3369	315	165	6.43	316.06	[M-H]-	C10176	Rhamnetin (7-O-methxyl quercetin)	Flavonol	9	9	9	9	9	9	9	9	9	9	9	9	9	9	9	9	18300	36100	9	9	9	9	9	9	9	9	9	9	9	9
pme3393	287	149	3.65	288.06	[M-H]-	C01378	Fustin	Flavonol	1480000	2590000	1190000	2970000	3140000	3060000	5100000	4400000	6860000	3630000	3100000	2670000	704000	954000	1270000	895000	955000	958000	2150000	1700000	1780000	1630000	1660000	1690000	2630000	1590000	2420000	1970000	1440000	1620000
pme3442	477.1	301	3.76	478.36	[M-H]-	-	Quercetin 7-O-β-D-Glucuronide	Flavonol	9	9	9	9580	9590	9	9	9	9	9	9	9	9	9	9	78000	55000	33300	9	9	9	9	9	9	10900	9	9	9	25200	43600
pme3468	739.2	593	3.35	740.22	[M-H]-	C10178	Kaempferol-3-O-robinoside-7-O-rhamnoside (Robinin)	Flavonol	16900	9	21800	9	9	9	9	9	9	9	9	9	9	9	9	202000	244000	229000	27900	45600	42200	23800	25300	51700	9	9	9	10100	9	17100
pme3484	479.1	315.5	3.53	480.09	[M-H]-	-	Myricetin 3-O-galactoside	Flavonol	503000	216000	535000	165000	172000	206000	53200	131000	19200	42300	57400	70200	43700	85000	51500	3850000	3470000	2940000	178000	309000	598000	82300	59300	148000	288000	152000	241000	409000	198000	261000
pme3514	301	151	5.11	302.04	[M-H]-	C10105	Morin	Flavonol	619000	1470000	839000	570000	507000	1590000	1630000	1480000	1310000	759000	828000	660000	368000	711000	382000	12900000	12300000	14800000	1550000	2770000	623000	1130000	1330000	392000	835000	3350000	2050000	1610000	3140000	1820000
pmb0813	176.1	133.2	4.3	175.1	[M+H]+	-	1-Methoxyindole-3-carbaldehyde	Indole derivatives	71200	63500	119000	99400	81700	80000	9	9	9	9	9	9	9	9	9	9	9	9	9	9	9	9	9	9	9	9	9	9	9	9
pmb0818	206.1	147.5	2.39	205.1	[M+H]+	C05660	Methoxyindoleacetic acid	Indole derivatives	843000	2560000	806000	659000	814000	824000	840000	1150000	1130000	6380000	2830000	7230000	5020000	4190000	4980000	5040000	5940000	9250000	1410000	1690000	3130000	2520000	8160000	6990000	1640000	1630000	1730000	1010000	2240000	296000
pmb0819	157	130	2.39	156	[M+H]+	C02938	3-Indoleacetonitrile	Indole derivatives	61900	77500	59900	83800	80200	111000	52300	38100	35800	36000	42800	50700	29500	47700	36000	52400	28900	27300	165000	206000	176000	136000	151000	133000	110000	115000	81900	129000	90600	110000
pmb1096	118	91	2.39	117	[M+H]+	C00463	Indole	Indole derivatives	9	88900	60500	9	9	9	9	9	9	168000	43700	204000	153000	153000	178000	119000	119000	153000	9	47400	92400	88200	162000	192000	9	9	70600	9	67900	9
pme0543	160.1	116	4.37	161.05	[M-H]-	-	Indole-5-carboxylic acid	Indole derivatives	3840000	1020000	784000	840000	764000	618000	54400	39100	9	9	9	9	86100	59300	9	804000	1020000	751000	283000	394000	405000	125000	84100	142000	287000	222000	248000	363000	288000	683000
pme2607	192.1	146	3.17	191.06	[M+H]+	C05635	5-Hydroxyindole-3-acetic acid	Indole derivatives	2240000	2190000	2490000	1740000	2140000	2030000	1440000	2040000	1520000	1800000	1620000	1700000	1470000	1660000	1620000	6240000	6580000	6110000	2970000	3200000	18900000	2490000	2980000	17400000	2310000	2000000	2530000	2150000	1780000	2220000
pme2720	144.1	126	4.53	145.05	[M-H]-	C08493	Indole-3-carboxaldehyde	Indole derivatives	9	16700	9	8000	9	10500	15500	20400	13600	27900	31600	38400	30600	26500	32900	119000	127000	120000	52200	50500	51400	29500	46300	35800	35400	33800	25600	37400	40800	33600
pme2836	178.1	160	2.95	177.08	[M+H]+	-	5-Hydroxytryptophol	Indole derivatives	119000	9	9	193000	139000	101000	422000	348000	306000	397000	440000	500000	485000	581000	589000	210000	230000	206000	135000	9	105000	212000	450000	104000	538000	478000	710000	355000	339000	9
pme1572	287	241	5.04	286.05	[M+H]+	C10510	Orobol (5,7,3',4'-tetrahydroxyisoflavone)	Isoflavone	9	9	9	9	54300	9	9	9	9	9	9	9	9	9	9	1280000	1120000	983000	110000	168000	113000	78300	109000	9	9	9	9	9	9	9
pme1587	417.1	255	3.36	416.11	[M+H]+	C10216	Daidzein 7-O-glucoside (Daidzin)	Isoflavone	196000	173000	218000	9	9	9	9	9	73400	77600	71700	63300	9	9	9	399000	287000	397000	9	9	9	9	9	35900	9	9	9	9	9	9
pme3210	433	271	4.01	432.11	[M+H]+	C09126	Genistein 7-O-Glucoside (Genistin)	Isoflavone	1300000	1260000	1530000	608000	678000	648000	293000	354000	291000	223000	237000	249000	149000	161000	135000	5390000	4250000	5780000	553000	4380000	661000	278000	405000	620000	345000	343000	336000	346000	337000	336000
pme3279	287	153	4.89	286.05	[M+H]+	C12134	2'-Hydroxygenistein	Isoflavone	282000	141000	356000	149000	239000	278000	93100	9	9	9	9	59700	9	9	9	3750000	3630000	4090000	544000	746000	489000	454000	529000	227000	253000	147000	149000	286000	201000	252000
pme3292	283	268	6.97	284.07	[M-H]-	C10521	Prunetin	Isoflavone	6060	6010	9	7850	9	8870	9	6140	16100	7250	9	9	9	9	9	9	9	9	9	9	9	9	9	9	9	9	9	9	9	9
pme3451	395.1	213	8.09	394.14	[M+H]+	C07593	Rotenone	Isoflavone	96100	117000	73800	54800	160000	75800	108000	98300	109000	136000	145000	177000	157000	138000	217000	46400	9	48400	110000	195000	319000	144000	93200	115000	294000	182000	148000	155000	157000	159000
pme3502	429.1	267	4.59	430.13	[M-H]-	C10509	Formononetin 7-O-glucoside (Ononin)	Isoflavone	162000	181000	190000	296000	234000	321000	85100	151000	53300	71900	75500	72600	104000	83500	60400	123000	118000	99800	219000	263000	211000	147000	131000	199000	419000	599000	573000	599000	685000	690000
pma0461	277.2	93.1	8.52	276.22	[M+H]+	-	14,15-Dehydrocrepenynic acid	Lipids	27700000	11600000	11800000	9020000	11000000	7860000	2010000	1840000	1800000	1400000	1730000	1740000	2540000	2430000	2260000	24300000	22400000	13200000	2680000	3840000	2590000	3710000	2340000	2130000	5090000	5500000	6300000	9380000	9790000	11100000
pma3606	295.2	179.2	9.22	294.2	[M+H]+	-	9-Hydroxy-(10E,12Z,15Z)-octadecatrienoic acid	Lipids	9030000	3860000	3470000	3940000	3740000	3150000	1270000	1100000	1050000	985000	1150000	761000	1250000	1550000	1230000	10400000	10400000	6160000	2330000	4210000	4070000	1980000	1200000	2440000	1770000	1540000	1870000	3950000	3140000	4860000
pmb0159	696.4	355.2	7.6	695.4	[M+H]+	-	DGMG (18:2) isomer2	Lipids	42300	12000	43200	6810	10400	5320	9	9	9	9	9	9	9	9	9	34300	29400	34600	4900	8810	8200	9	9690	3430	6070	3950	9	5130	3200	7690
pmb0160	353.3	261.1	7.6	352.3	[M+H]+	-	MAG (18:3) isomer5	Lipids	28900000	11000000	32900000	4220000	4610000	2750000	1450000	591000	1140000	1670000	1560000	1380000	3380000	2140000	1400000	29600000	31600000	28400000	2080000	12000000	5980000	617000	11600000	3220000	3460000	2840000	3890000	4530000	1950000	4510000
pmb0161	696.4	355.3	8.12	695.4	[M+H]+	-	DGMG (18:2) isomer1	Lipids	272000	107000	283000	26700	37700	17600	4420	3180	9	9	9	9	7210	6750	5530	430000	306000	170000	16000	71900	61900	9	25200	54100	9930	9110	38000	23500	8560	22300
pmb0163	696.4	355.4	8.11	695.4	[M+H]+	-	DGMG (18:2) isomer3	Lipids	206000	121000	238000	26300	53300	17300	5990	9	9	8450	9	9	5780	9	8060	149000	148000	591000	15000	75200	46600	9	25200	26600	9510	6660	10600	19400	5040	16400
pmb0164	355.1	147.2	8.46	354.1	[M+H]+	-	MAG (18:2) isomer1	Lipids	384000	195000	327000	50700	33500	43200	9	9	9	9	9	9	9	9	9	239000	318000	349000	25600	67200	69500	17900	88100	50100	30400	9	9	26700	32000	9
pmb0165	494.3	184.1	8.55	493.3	[M+H]+	-	LysoPC 16:1	Lipids	1710000	3260000	633000	20000000	12900000	13000000	39200000	41300000	34100000	13300000	17000000	31800000	35900000	31500000	21700000	67400	60300	9	12200000	7250000	5790000	18700000	13100000	16000000	14000000	17700000	14300000	16100000	16800000	13100000
pmb0168	700.1	184.4	9.33	699.1	[M+H]+	-	PC 16:1/14:1	Lipids	9	9	9	19500	9	32700	229000	271000	158000	181000	159000	274000	220000	249000	260000	9	9	9	9	24400	14200	509000	487000	163000	166000	116000	85800	37000	107000	26200
pmb0292	387.1	331.1	7.65	386.1	[M+H]+	C00187	Cholesterol	Lipids	919000	1090000	949000	1320000	1000000	3140000	2080000	866000	1000000	1410000	2040000	1530000	1720000	1910000	1650000	894000	821000	2040000	1060000	1980000	981000	1750000	929000	1100000	747000	711000	887000	616000	1680000	642000
pmb0296	357.2	265.4	8.97	356.2	[M+H]+	-	MAG (18:1) isomer2	Lipids	545000	237000	484000	136000	104000	63800	174000	9	103000	154000	176000	148000	215000	163000	102000	482000	415000	598000	72500	150000	245000	9	1040000	317000	431000	380000	492000	155000	60500	117000
pmb0848	494.3	184.2	7.88	493.3	[M+H]+	-	LysoPC 16:1 (2n isomer)	Lipids	30300	56800	12600	172000	107000	123000	2870000	3090000	1920000	20800000	19900000	29500000	14400000	11400000	16400000	9	9	3860	89500	81800	66400	775000	9440000	1290000	612000	913000	1050000	345000	419000	256000
pmb0852	520.3	502.2	8.43	519.3	[M+H]+	-	LysoPC 18:2	Lipids	3860000	2080000	2800000	2150000	1770000	1900000	1510000	1420000	1210000	10300000	10200000	14300000	7720000	5860000	9330000	9240000	8460000	8690000	992000	3290000	2480000	1400000	18300000	5740000	1620000	2380000	2980000	2220000	2500000	2770000
pmb0854	518.3	459.3	8.79	517.3	[M+H]+	-	LysoPC 18:3	Lipids	1900000	523000	1300000	1690000	1520000	1050000	1070000	1160000	1060000	4540000	3900000	5140000	4080000	3000000	3830000	4860000	4380000	5770000	571000	1370000	866000	670000	2730000	1810000	505000	633000	680000	821000	742000	839000
pmb0855	496.3	184.2	8.8	495.3	[M+H]+	-	LysoPC 16:0	Lipids	12500000	3910000	9060000	11400000	9760000	6160000	7780000	8440000	6340000	33800000	29300000	45200000	33200000	24000000	28900000	36300000	26200000	28100000	1120000	7630000	4640000	3620000	15600000	9610000	2730000	4190000	3720000	4520000	4570000	4510000
pmb0859	522.4	184	8.91	521.4	[M+H]+	-	LysoPC 18:1 (2n isomer)	Lipids	576000	211000	545000	553000	578000	429000	102000	125000	215000	9	9	9	191000	184000	173000	1290000	1280000	1840000	279000	337000	457000	259000	9	844000	172000	302000	162000	279000	290000	321000
pmb0862	440.1	184.5	6.77	439.1	[M+H]+	-	LysoPC 12:1	Lipids	9	9	9	9	9	9	135000	220000	203000	374000	373000	423000	485000	333000	309000	9	9	9	9	9	9	16900	220000	35500	124000	143000	146000	86900	112000	57200
pmb0863	492.3	184	7.34	491.3	[M+H]+	-	LysoPC 16:2 (2n isomer)	Lipids	97400	68600	60300	115000	92400	102000	1410000	1810000	1060000	14900000	15100000	28900000	14800000	10800000	18700000	118000	92100	85400	170000	206000	151000	630000	6160000	795000	1020000	1570000	1760000	460000	804000	400000
pmb0864	426.3	285.2	7.69	425.3	[M+H]+	-	LysoPE 14:0	Lipids	21700	9	24900	68200	59100	45800	229000	275000	261000	658000	475000	561000	814000	686000	692000	9	23400	25200	9	9	9	33800	233000	77500	85000	122000	76900	56800	115000	65700
pmb0865	518.2	184.1	7.71	517.2	[M+H]+	-	LysoPC 18:3 (2n isomer)	Lipids	8800000	5460000	7240000	6390000	5320000	5310000	4150000	3900000	3140000	26800000	24700000	41300000	23700000	16500000	22300000	20300000	16900000	17600000	2450000	27900000	3180000	4980000	37600000	6200000	6140000	8900000	11300000	7930000	9840000	9600000
pmb0866	468.1	184.4	7.74	467.1	[M+H]+	-	LysoPC 14:0	Lipids	189000	85700	145000	260000	212000	155000	1390000	1970000	1260000	8880000	8220000	11500000	9060000	6690000	9610000	178000	162000	137000	36400	66700	42200	266000	2650000	377000	324000	476000	539000	268000	343000	183000
pmb0873	520	184.5	8.25	519	[M+H]+	-	LysoPC 18:2 (2n isomer)	Lipids	5640000	3160000	4190000	3200000	2640000	2920000	2520000	2160000	1880000	16000000	16800000	23700000	12500000	9660000	15000000	14200000	11700000	12100000	1460000	5030000	3580000	2140000	28800000	8480000	2320000	3430000	4060000	3040000	3590000	3960000
pmb0874	478.6	460.6	8.38	477.6	[M+H]+	-	LysoPE 18:2 (2n isomer)	Lipids	74900	9	60900	9	9	9	240000	173000	181000	1180000	1110000	1410000	976000	790000	1060000	206000	197000	280000	25000	90300	89600	107000	2040000	426000	129000	165000	247000	103000	123000	111000
pmb0876	454.2	313.3	8.74	453.2	[M+H]+	-	LysoPE 16:0	Lipids	10900000	4490000	5950000	19100000	15200000	20000000	60000000	71700000	57700000	98400000	89900000	106000000	88700000	93200000	94800000	63000000	52200000	78700000	9520000	13600000	11200000	78000000	95800000	87400000	26000000	42100000	37800000	48300000	66400000	42300000
pmb0882	522.1	504.2	9.07	521.1	[M+H]+	-	LysoPC 18:1	Lipids	1470000	835000	1110000	1610000	1300000	1330000	2290000	1740000	1940000	15600000	15000000	21100000	6550000	5580000	9840000	2390000	2000000	2430000	616000	1080000	740000	2010000	36700000	6250000	1650000	1990000	2870000	1420000	1610000	1400000
pmb0883	482.1	341.7	9.86	481.1	[M+H]+	-	LysoPE 18:0	Lipids	12100	4170	8630	15300	12400	21800	47300	46900	54400	79500	77000	113000	76300	83200	93200	155000	162000	251000	9230	9210	7810	67700	78100	105000	13800	37200	24500	19100	37400	18700
pmb0885	291	190.9	6.71	290	[M+H]+	-	4-oxo-9Z,11Z,13E,15E-octadecatetraenoic acid	Lipids	38000	41400	32100	63300	73700	68300	52400	65800	65000	56200	50700	46700	102000	92700	91100	27100	25500	18600	38900	50200	48400	102000	118000	99100	139000	206000	186000	150000	230000	122000
pmb0889	279.3	95.1	8.96	278.3	[M+H]+	C08364	Punicic acid	Lipids	29000000	13900000	13700000	16500000	15900000	15300000	4820000	4480000	4320000	5080000	5610000	7680000	9300000	12400000	12700000	41900000	37600000	22700000	8730000	11400000	13800000	8670000	5370000	22600000	7820000	9410000	9240000	15600000	14400000	18400000
pmb0890	355.1	263.3	10.52	354.1	[M+H]+	-	MAG (18:2)	Lipids	2730000	2950000	1760000	2100000	1880000	1960000	1500000	2710000	2330000	1980000	2010000	2340000	2200000	2300000	2330000	983000	875000	1030000	709000	882000	2520000	951000	1250000	8110000	967000	1030000	1020000	1140000	1360000	1080000
pmb1562	351	146.9	7.8	350	[M+H]+	-	MAG (18:4) isomer3	Lipids	9	9	9	9	9	9	9	9	9	9	9	9	9	9	9	6220000	10400000	14300000	359000	283000	154000	54600	90000	9	134000	9	9	338000	126000	682000
pmb1574	277.2	93	8.21	276.2	[M+H]+	-	Octadecadien-6-ynoic acid	Lipids	1180000	605000	443000	837000	816000	814000	115000	140000	137000	77500	71000	91400	167000	250000	236000	1500000	1020000	757000	772000	1150000	910000	281000	140000	219000	412000	366000	447000	1060000	828000	1430000
pmb1605	353.3	261.4	8.45	352.3	[M+H]+	-	MAG (18:3) isomer3	Lipids	943000	1040000	616000	1200000	1340000	1130000	705000	735000	609000	532000	529000	608000	540000	462000	602000	729000	498000	371000	604000	627000	712000	444000	515000	1330000	536000	753000	754000	985000	1170000	1130000
pmb1626	534.4	263.3	9.22	533.4	[M+H]+	-	MGMG (18:2) isomer1	Lipids	155000	160000	247000	45100	72700	9	9	9	9	9	9	9	44800	9	9	132000	183000	147000	9	9	64800	9	9	9	9	9	9	9	9	9
pmb1650	279.2	149.4	9.71	278.2	[M+H]+	-	Octadeca-11E,13E,15Z-trienoic acid	Lipids	4640000	5210000	5140000	6510000	4720000	5260000	4020000	7670000	4790000	3650000	7600000	5320000	5750000	5940000	5430000	5420000	4980000	4380000	4910000	5550000	5740000	4450000	6640000	7330000	4890000	4280000	6510000	7890000	7300000	5440000
pmb1656	353.1	335.1	9.9	352.1	[M+H]+	-	MAG (18:3) isomer4	Lipids	2400000	2490000	1900000	2770000	2360000	2430000	2110000	2280000	1930000	2120000	2210000	2140000	2910000	2960000	2820000	658000	564000	924000	514000	627000	636000	716000	666000	682000	663000	671000	707000	1040000	1190000	823000
pmb2165	412.3	184	5.65	411.3	[M+H]+	-	LysoPC 10:0	Lipids	9	9	9	9	9	9	84800	151000	122000	167000	132000	167000	191000	191000	131000	9	9	9	9	9	9	17400	142000	42300	53700	49700	50000	58000	49800	26900
pmb2221	318.3	60.1	6.95	317.3	[M+H]+	C12144	4-Hydroxysphinganine	Lipids	195000	212000	139000	93400	104000	82900	162000	164000	156000	406000	456000	477000	201000	270000	289000	1750000	1530000	1310000	148000	152000	198000	76400	171000	153000	145000	144000	203000	114000	73500	74800
pmb2260	480.1	184.5	7.76	479.1	[M+H]+	-	LysoPC 15:1	Lipids	9	9	9	9	9	9	83300	90200	52700	635000	513000	1110000	528000	379000	548000	9	9	9	9	9	9	43300	450000	66800	27000	31400	41900	9	25300	9
pmb2319	482.3	184.1	8.26	481.3	[M+H]+	-	LysoPC 15:0	Lipids	423000	232000	285000	614000	538000	413000	382000	364000	241000	1790000	1820000	2690000	1360000	1080000	1590000	326000	276000	275000	89600	157000	163000	341000	2090000	461000	96300	158000	166000	152000	150000	151000
pmb2325	353.1	261.8	8.42	352.1	[M+H]+	-	MAG (18:3) isomer2	Lipids	119000	134000	85100	139000	145000	181000	103000	93400	65700	83700	84200	78100	89100	84200	77700	106000	80700	72700	91000	97500	91100	66800	70000	187000	77200	112000	98300	152000	163000	179000
pmb2363	357.2	265.3	8.76	356.2	[M+H]+	-	MAG (18:1) isomer1	Lipids	631000	233000	550000	124000	121000	51400	114000	9	106000	120000	149000	105000	240000	128000	90600	385000	456000	508000	82300	173000	212000	9	1430000	323000	395000	278000	489000	143000	73300	117000
pmb2383	534.1	337.7	9.04	533.1	[M+H]+	-	MGMG (18:2) isomer2	Lipids	20900	17700	22100	4610	3120	2230	9	9	9	9	9	9	9	9	9	11700	30000	19500	9	9	12400	9	8860	2170	9	9	9	9	9	1350
pmb2388	524.1	184	8.91	523.1	[M+H]+	-	LysoPC 18:0 (2n isomer)	Lipids	310000	172000	223000	333000	269000	259000	516000	374000	428000	2660000	2550000	3530000	1420000	1200000	1800000	504000	469000	545000	117000	216000	180000	458000	7470000	1390000	328000	409000	559000	304000	325000	294000
pmb2406	510.1	184.4	9.34	509.1	[M+H]+	-	LysoPC 17:0	Lipids	1040000	639000	686000	1390000	1140000	1020000	1220000	1140000	1110000	2190000	2190000	3180000	2890000	2300000	2500000	10400000	6000000	8240000	984000	917000	1400000	2820000	11000000	5510000	1990000	2540000	2130000	2770000	2490000	2080000
pmb2444	353.2	261.3	10.06	352.2	[M+H]+	-	MAG (18:3) isomer1	Lipids	4280000	4600000	3300000	5230000	4660000	4710000	4330000	4500000	3400000	4610000	4370000	4240000	5860000	5600000	5390000	1270000	1010000	1290000	1110000	1120000	1240000	1410000	1410000	1290000	1530000	1550000	1410000	2200000	2700000	1720000
pmb2643	225	207	10.05	226	[M-H]-	C08322	Myristoleic acid (C14:1)	Lipids	9	9	9	9	9	9	313000	355000	263000	351000	369000	377000	476000	476000	448000	9	9	9	9	9	9	63600	120000	77300	129000	153000	162000	107000	112000	37400
pmb2784	293.2	275.1	10.21	294.2	[M-H]-	-	13-HOTrE	Lipids	16000	30500	13400	9	8380	5850	9	9	9	9	9	9	9	9	9	9	9	9	9	9	9	9	9	9	9	9	9	9	9	9
pmb2787	293.2	275.1	9.19	294.2	[M-H]-	-	9-KODE	Lipids	106000	48000	74800	52500	41500	39400	9	9	9	9	9	9	9	22100	9	587000	783000	612000	9	36200	36600	34600	31500	36500	62100	80200	72500	89200	97900	114000
pmb2791	309.1	209.1	7.55	310.1	[M-H]-	-	9-HpOTrE	Lipids	477000	266000	341000	378000	353000	333000	143000	175000	140000	131000	147000	138000	149000	127000	184000	437000	458000	312000	221000	275000	228000	176000	156000	172000	226000	215000	226000	398000	331000	433000
pmb2792	293	193.1	7.81	294	[M-H]-	-	13-HOTrE(r)	Lipids	219000	220000	551000	663000	205000	470000	237000	587000	270000	245000	338000	190000	251000	187000	640000	259000	251000	196000	270000	306000	272000	203000	233000	301000	224000	349000	305000	712000	235000	293000
pmb2804	311.1	171.3	7.87	312.1	[M-H]-	C04717	13-HPODE	Lipids	83900	52600	67700	168000	134000	108000	23300	18400	18700	35900	35600	62500	79000	101000	96500	317000	264000	142000	62300	91500	94400	43000	37700	65500	59800	48900	48700	93600	68100	130000
pmb3121	478.1	281.3	9.03	479.1	[M-H]-	-	LysoPE 18:1	Lipids	838000	643000	521000	1160000	895000	1230000	11200000	8220000	10000000	42100000	43500000	56200000	25500000	22300000	26200000	1500000	1550000	2430000	622000	664000	825000	4890000	114000000	18100000	3410000	4720000	7520000	1630000	2360000	1370000
pmb3132	478.1	281.2	8.86	479.1	[M-H]-	-	LysoPE 18:1 (2n isomer)	Lipids	959000	709000	602000	1360000	1020000	1420000	13300000	9310000	11100000	55500000	51400000	66000000	28600000	25300000	30300000	1690000	1780000	2760000	699000	778000	907000	5540000	136000000	20400000	3850000	5450000	8700000	1850000	2740000	1590000
pmb5304	277.1	241.2	10.62	278.1	[M-H]-	C06427	α-Linolenic acid	Lipids	48800	38600	39200	36100	36500	36400	11900	10800	9090	8500	8870	11000	13800	11700	12700	61800	67700	55600	17600	20800	17200	16800	10100	10600	12400	18700	15800	27600	25000	24100
pmc0960	544.4	485.2	8.91	543.4	[M+H]+	-	LysoPC 20:4	Lipids	5070000	2690000	3080000	4490000	3830000	3590000	5910000	4230000	6010000	35000000	31500000	43200000	17500000	15000000	22500000	7270000	7250000	10100000	2490000	4510000	3360000	8420000	102000000	22900000	6960000	7160000	10800000	5300000	5610000	5160000
pmd0130	468.3	184	7.73	467.3	[M+H]+	-	LysoPC 14:0 (2n isomer)	Lipids	386000	174000	347000	539000	461000	310000	2930000	4340000	2630000	19000000	16800000	24500000	19200000	14200000	19900000	385000	366000	331000	86000	155000	97700	647000	5570000	904000	710000	1070000	1190000	611000	756000	433000
pmd0132	496.3	184	8.8	495.33	[M+H]+	-	LysoPC 16:0 (2n isomer)	Lipids	12700000	3710000	8930000	11400000	9800000	5960000	7460000	8680000	6300000	34100000	29700000	45500000	31400000	23700000	28700000	35800000	25400000	28200000	1200000	7660000	4230000	3550000	15300000	9610000	2520000	3940000	3720000	4640000	4470000	4020000
pmd0136	524.4	184	9.91	523.36	[M+H]+	-	LysoPC 18:0	Lipids	21900000	9420000	15700000	18100000	15600000	13900000	20500000	18300000	18600000	39800000	38700000	53400000	36700000	34500000	38900000	447000000	308000000	344000000	8270000	9450000	12800000	20400000	52000000	66300000	12200000	18500000	12800000	22600000	19300000	19300000
pmd0144	550.4	184	9.96	549.37	[M+H]+	-	LysoPC 20:1 (2n isomer)	Lipids	54600	39100	41900	114000	75900	107000	114000	70100	9	1340000	1180000	1550000	398000	312000	712000	340000	227000	346000	107000	109000	107000	244000	12600000	777000	307000	390000	555000	293000	235000	267000
pmd0145	550.4	184.1	10	549.37	[M+H]+	-	LysoPC 20:1	Lipids	35600	9	50100	107000	77100	59900	9	9	9	598000	518000	681000	311000	9	396000	338000	263000	314000	102000	108000	83800	262000	6760000	918000	356000	453000	560000	373000	381000	289000
pmd0158	424.2	227.2	7.51	425.2	[M-H]-	-	LysoPE 14:0 (2n isomer)	Lipids	18000	9030	13100	40300	31600	27800	151000	203000	167000	400000	379000	413000	515000	419000	418000	10100	11500	13400	7260	7470	5550	23000	190000	45000	45000	61900	54900	40400	65900	34400
pmd0160	452.3	255.2	8.73	453.3	[M-H]-	-	LysoPE 16:0 (2n isomer)	Lipids	627000	185000	343000	1170000	901000	888000	1290000	1410000	1450000	1770000	1580000	1720000	1930000	2220000	2260000	1780000	1530000	1920000	178000	221000	355000	381000	559000	912000	298000	468000	294000	571000	673000	591000
pme2827	239	223	6.77	240.25	[M-H]-	C00517	Palmitaldehyde	Lipids	1420000	1910000	1350000	2970000	4730000	2180000	3130000	3740000	3250000	3710000	4990000	4810000	5460000	6160000	4410000	947000	1050000	1170000	8510000	8530000	7130000	4330000	3620000	4190000	5810000	7830000	3550000	2770000	2690000	3010000
pmf0294	271.3	105	12.24	270.29	[M+H]+	V01924	1-Octadecanol	Lipids	456000	442000	445000	423000	415000	450000	456000	476000	510000	483000	499000	543000	476000	479000	490000	343000	388000	523000	458000	523000	487000	514000	555000	480000	488000	457000	502000	479000	494000	492000
pmf0296	273.2	255.2	7.19	272.24	[M+H]+	C18218	16-Hydroxy hexadecanoic acid	Lipids	9	9	9	9	9	9	9	9	9	9	9	9	9	9	9	534000	221000	9	9	9	9	9	9	9	9	9	9	9	9	9
pmf0353	287.3	97.2	10.31	286.29	[M+H]+	-	1,18-Octadecanediol	Lipids	40700	30700	37400	39900	51000	43900	72100	68500	9	78200	66600	80200	73500	62600	79300	29800	9	9	26200	44000	9	40100	52500	28900	52300	39100	46000	47200	57600	46300
pmf0396	281.2	105.1	12.24	280.24	[M+H]+	C01595	Linoleic acid	Lipids	59300	50400	61400	47900	44400	36200	63000	64300	83300	78600	78400	80900	80700	74300	84400	52700	63700	53700	50500	40100	43300	38600	31700	39900	9	9	9	9	9	9
pmf0399	309.3	227.3	10.72	310.29	[M-H]-	C16526	cis-Gondoic acid	Lipids	3150000	3120000	2560000	3620000	3520000	3610000	5610000	8900000	7080000	5900000	7360000	6330000	7150000	6810000	6730000	1300000	1690000	1760000	2440000	2420000	2370000	3510000	2920000	2620000	3500000	4000000	4140000	4660000	5270000	2700000
pmf0402	367.4	285.4	10.84	368.37	[M-H]-	C08320	Lignoceric acid	Lipids	71200	49400	59000	72900	59500	57100	19000	28400	28900	19200	23000	19300	26500	23100	22500	165000	180000	204000	64400	99500	96700	80100	56300	93500	64900	80300	55600	68500	69200	70700
pmb0197	298.1	166.3	1.16	297.1	[M+H]+	-	N2-methylguanosine	Nucleotide and derivates	196000	150000	163000	153000	177000	152000	953000	820000	728000	1220000	900000	978000	1000000	1100000	928000	374000	404000	631000	200000	158000	258000	215000	228000	241000	303000	352000	438000	256000	282000	321000
pmb0530	664.2	136.2	1.16	663.2	[M+H]+	C00003	Nicotinic acid adenine dinucleotide	Nucleotide and derivates	129000	107000	205000	82000	141000	130000	396000	364000	345000	437000	427000	390000	452000	434000	459000	668000	546000	845000	98700	91800	133000	180000	131000	124000	271000	240000	206000	168000	186000	144000
pmb0532	349.1	137.3	1.16	348.1	[M+H]+	C00130	Inosine 5'-monophosphate	Nucleotide and derivates	53200	22400	23000	67900	33900	68400	94400	111000	119000	68600	91500	65300	71600	76300	71400	6390	9630	9	29800	19700	43600	73000	39000	65500	79000	89700	68000	52600	74600	83500
pmb0964	366.2	204.1	0.8	365.2	[M+H]+	-	iP7G	Nucleotide and derivates	624000	857000	540000	701000	878000	643000	9	9	9	9	9	9	9	9	9	188000	226000	205000	1110000	830000	1120000	975000	612000	781000	9	9	1140000	797000	635000	636000
pmb2684	328.1	134.2	1.68	329.1	[M-H]-	C00575	Cyclic AMP	Nucleotide and derivates	54000	107000	28900	184000	222000	138000	16500000	17700000	13300000	57500000	68500000	133000000	92800000	99500000	141000000	9	15800	9	94300	194000	72900	1340000	10700000	2850000	22500000	39700000	26900000	6020000	8220000	1840000
pmb2922	565.1	323.1	1.11	566.1	[M-H]-	C00029	Uridine 5'-diphospho-D-glucose	Nucleotide and derivates	4910000	5200000	6910000	4270000	4330000	4190000	5610000	7180000	4880000	4980000	4640000	4280000	5430000	5060000	4350000	8130000	7940000	6700000	3480000	3280000	3590000	4760000	2540000	2490000	4190000	5920000	4840000	5140000	6580000	5230000
pmb2948	346.1	210.9	0.85	347.1	[M-H]-	C01367	Adenosine 3'-monophosphate	Nucleotide and derivates	39300	43900	35100	61100	55300	70200	191000	239000	168000	244000	221000	257000	294000	326000	413000	9	8710	9	29400	24800	27800	80100	88400	99000	104000	121000	102000	92300	125000	66500
pmb4344	362.1	79.1	1.01	363.1	[M-H]-	C00144	Guanosine 5'-monophosphate	Nucleotide and derivates	21400	17900	24600	34200	24600	19400	174000	192000	196000	228000	309000	335000	348000	415000	480000	9	4220	9	9990	9	9	50900	65700	94000	189000	247000	137000	48600	86900	20900
pmc0066	333.1	137.1	0.7	332.05	[M+H]+	C06196	2'-Deoxyinosine-5'-monophosphate	Nucleotide and derivates	7460000	2550000	1810000	5010000	5390000	5500000	5180000	5330000	5190000	4400000	5130000	2240000	8160000	3310000	3620000	518000	806000	449000	2010000	1730000	2740000	2230000	433000	1480000	6380000	5610000	3620000	749000	2650000	7740000
pmc0274	167.1	121.1	1.92	166.1	[M+H]+	C16614	6-Methylmercaptopurine	Nucleotide and derivates	1300000	518000	1080000	543000	490000	612000	953000	953000	801000	1580000	1440000	1730000	1050000	1180000	1270000	4140000	4320000	6050000	638000	1080000	1360000	1300000	2080000	1780000	748000	879000	813000	900000	889000	819000
pmc0281	400.2	136.1	1.94	399.2	[M+H]+	-	Adenosine O-ribose	Nucleotide and derivates	1350000	1220000	1130000	1220000	1140000	1170000	1430000	1300000	1220000	1480000	1720000	1660000	1510000	1690000	1660000	1730000	1850000	1720000	968000	1030000	854000	1040000	1220000	944000	1240000	1260000	1430000	1230000	1540000	1340000
pmc0304	384.1	252	2.06	383.12	[M+H]+	-	Succinyladenosine	Nucleotide and derivates	1000000	1150000	882000	1110000	815000	1050000	1230000	916000	714000	967000	973000	1070000	866000	930000	867000	1280000	1120000	1190000	1590000	1590000	1660000	1290000	1920000	1280000	1170000	1280000	1010000	1120000	1180000	1140000
pmd0023	266	134	1.81	267	[M-H]-	C00212	Adenosine	Nucleotide and derivates	424000	90700	223000	153000	144000	107000	37800	29600	17800	9	21400	9	9	18900	9	120000	160000	166000	31200	36300	82600	37500	55200	61800	9	21200	27600	43800	46400	62600
pme0032	135	92	1.16	136.04	[M-H]-	C00262	Hypoxanthine	Nucleotide and derivates	8360	8870	7700	5840	9150	8550	26800	38000	44000	17700	24500	19100	109000	76000	26700	5170	9	5360	5950	7410	5820	13800	22900	14700	149000	267000	113000	353000	502000	463000
pme0038	112	95	0.82	111.04	[M+H]+	C00380	Cytosine	Nucleotide and derivates	250000	195000	228000	264000	236000	337000	196000	199000	175000	117000	146000	77000	110000	118000	97600	268000	239000	307000	329000	309000	294000	210000	207000	175000	252000	225000	270000	205000	189000	270000
pme0108	126.1	109	1.16	125.06	[M+H]+	C02376	5-Methylcytosine	Nucleotide and derivates	126000	118000	115000	34900	56100	36500	63200	62600	69500	292000	349000	500000	237000	279000	316000	57300	83300	427000	60000	85900	129000	245000	461000	258000	133000	213000	172000	208000	220000	185000
pme0130	165.1	150	1.85	166.05	[M-H]-	C16357	3-Methylxanthine	Nucleotide and derivates	9	21600	9	29700	18000	32700	26700	28200	20700	27700	32300	36700	23500	30200	23700	9	9	9	44500	35600	47400	49200	79900	76900	9	22500	23500	16700	9	13900
pme0166	167.1	110	1.94	166.05	[M+H]+	C16358	1-Methylxanthine	Nucleotide and derivates	54700	59000	39900	77600	90000	84300	139000	117000	124000	114000	134000	99500	76300	85500	102000	44900	49900	64200	78900	81000	56400	79500	103000	76600	9	9	9	9	9	9
pme0183	152.1	135	0.86	151.05	[M+H]+	-	2-Hydroxy-6-aminopurine	Nucleotide and derivates	4350000	6050000	2760000	9570000	8090000	11100000	5230000	2050000	2790000	844000	1480000	615000	946000	1020000	568000	559000	608000	420000	3330000	4210000	4290000	3080000	2640000	2430000	3240000	2960000	2320000	4970000	5010000	6730000
pme0186	298.1	208	1.59	299.09	[M-H]-	-	8-Hydroxyguanosine	Nucleotide and derivates	9	9	9	9	9	9	9	42000	9	9	9	9	9	38500	29200	9	9	9	9	9	9	9	9	9	9	9	9	9	9	9
pme0256	151	151	1.19	152.03	[M-H]-	C00385	Xanthine	Nucleotide and derivates	120000	161000	95100	200000	210000	153000	316000	434000	400000	365000	360000	307000	656000	624000	335000	84500	73400	141000	230000	234000	129000	515000	974000	721000	1600000	2990000	1580000	5550000	8030000	3710000
pme0257	111	80	1.23	112.03	[M-H]-	C00106	Uracil	Nucleotide and derivates	180000	280000	176000	192000	210000	132000	273000	421000	368000	342000	394000	346000	424000	462000	402000	62100	72500	109000	103000	65800	99700	151000	89800	137000	203000	173000	190000	177000	139000	217000
pme1063	243.1	110	1.24	244.07	[M-H]-	C00299	Uridine	Nucleotide and derivates	3650000	1240000	2160000	3290000	3200000	2500000	611000	599000	546000	235000	347000	254000	211000	276000	215000	4520000	4180000	3380000	1710000	1880000	1830000	687000	474000	631000	1370000	1500000	1320000	2560000	2530000	4480000
pme1097	134.1	107	1.17	135.06	[M-H]-	C00147	Adenine	Nucleotide and derivates	311000	152000	133000	257000	202000	187000	137000	129000	88100	95900	90400	99000	115000	157000	106000	427000	464000	353000	130000	138000	187000	98000	124000	138000	157000	147000	131000	203000	222000	372000
pme1107	150	133	1.32	151.05	[M-H]-	C00242	Guanine	Nucleotide and derivates	336000	706000	248000	1090000	919000	1140000	901000	368000	707000	147000	331000	139000	163000	224000	120000	49300	46900	29600	474000	550000	486000	526000	418000	448000	603000	484000	398000	954000	830000	1010000
pme1119	269.1	137	0.83	268.08	[M+H]+	C00294	Inosine	Nucleotide and derivates	217000	98600	245000	132000	182000	180000	216000	199000	220000	266000	285000	261000	201000	215000	233000	199000	261000	196000	127000	140000	113000	293000	364000	302000	181000	177000	242000	149000	183000	132000
pme1175	282.1	150	1.5	283.09	[M-H]-	C00387	Guanosine	Nucleotide and derivates	14100000	6160000	10200000	14800000	14200000	11000000	11600000	13800000	11900000	10300000	12000000	8260000	10900000	12900000	11000000	15900000	13500000	11300000	6080000	7240000	7500000	4010000	3780000	4210000	9820000	9870000	9680000	12100000	12700000	18300000
pme1181	266.1	150	1.68	267.1	[M-H]-	C00330	Deoxyguanosine	Nucleotide and derivates	26400	9	9	9	9	9	9	9	9	9	9	9	9	9	9	86100	77200	86600	9	9	46400	9	9	127000	9	9	9	9	9	9
pme1294	283	151	1.75	284.08	[M-H]-	C01762	Xanthosine	Nucleotide and derivates	1690000	1290000	1220000	1410000	1190000	1780000	2170000	2580000	2630000	3430000	3150000	2650000	4310000	4010000	4330000	1450000	1130000	1900000	3400000	4270000	3160000	2700000	2410000	2310000	11300000	16200000	11900000	14700000	16900000	28900000
pme1373	306	110	1.17	307.06	[M-H]-	C00239	2'-Deoxycytidine-5'-monophosphate	Nucleotide and derivates	59200	42400	64300	23200	50800	32500	109000	105000	53100	79400	75200	77800	35000	37400	55000	28200	34400	29900	46300	42700	37300	95200	36400	40200	78800	158000	119000	82200	129000	71900
pme1378	282.1	149.6	2.27	281.11	[M+H]+	C02494	1-Methyladenosine	Nucleotide and derivates	69600	34500	29700	9	9	9	9	24700	27200	33600	36200	30600	31600	9	9	51500	68700	73600	9	9	9	9	21400	27500	9	16300	9	9	9	25900
pme1474	298	136	2.9	297.09	[M+H]+	C00170	5'-Deoxy-5'-(methylthio)adenosine	Nucleotide and derivates	57200000	39400000	61300000	71700000	65700000	56900000	21100000	21000000	23100000	28800000	26600000	21800000	20700000	22100000	20500000	43700000	41500000	51300000	11800000	11300000	12900000	10700000	12100000	10200000	18500000	15900000	16700000	18800000	22100000	15800000
pme2278	362	211	1.17	363.06	[M-H]-	-	Guanosine monophosphate	Nucleotide and derivates	18900	11600	23600	15900	21000	23500	110000	116000	119000	202000	232000	228000	184000	214000	296000	8210	10700	22700	16300	8710	18900	36200	74900	65100	98200	186000	113000	55000	80200	16400
pme2555	346	134	1.16	347.06	[M-H]-	C00020	Adenosine 5'-monophosphate	Nucleotide and derivates	104000	137000	108000	157000	167000	195000	498000	553000	545000	634000	743000	782000	903000	975000	1020000	31300	13600	38500	69500	78100	90200	194000	243000	323000	309000	447000	356000	249000	353000	209000
pme2776	253.1	137	1.67	252.09	[M+H]+	C05512	2'-Deoxyinosine	Nucleotide and derivates	132000	60900	79400	119000	104000	116000	9	9	9	9	9	9	9	9	9	110000	131000	148000	9	9	121000	9	9	61800	9	9	9	9	9	9
pme2801	167	150	1.85	166.05	[M+H]+	C16353	7-Methylxanthine	Nucleotide and derivates	68700	95900	57800	110000	117000	117000	171000	168000	197000	174000	164000	147000	123000	121000	128000	73900	71600	93800	117000	112000	86700	90400	106000	99600	131000	153000	159000	99100	104000	133000
pme3007	403	159	0.7	404.16	[M-H]-	C00015	Uridine 5’-diphosphate	Nucleotide and derivates	128000	138000	168000	143000	148000	150000	822000	912000	679000	722000	669000	613000	1180000	919000	704000	377000	332000	296000	161000	157000	138000	617000	379000	453000	642000	754000	664000	441000	648000	307000
pme3171	322	97	0.82	323.05	[M-H]-	C00055	Cytidine 5'-monophosphate (Cytidylic acid)	Nucleotide and derivates	19500	13800	11000	15400	9	9	48100	36700	31000	29100	21600	52700	36200	9	53200	9	13000	9	9	10800	9	19400	36400	26800	66800	105000	87600	28700	42400	65900
pme3184	332	136	1.17	331.07	[M+H]+	C00360	2'-Deoxyadenosine-5'-monophosphate	Nucleotide and derivates	1270000	1580000	1200000	2580000	2680000	2990000	3270000	3020000	4000000	3550000	3210000	3480000	3230000	3560000	3420000	483000	406000	500000	1810000	1940000	1920000	1750000	2180000	1930000	2280000	2040000	2460000	2280000	2090000	2520000
pme3188	323	211	1.18	324.04	[M-H]-	C00105	Uridine 5'-monophosphate	Nucleotide and derivates	175000	114000	119000	151000	192000	196000	448000	433000	524000	568000	606000	639000	375000	550000	565000	28100	89900	61200	148000	121000	188000	175000	191000	259000	451000	572000	483000	313000	399000	194000
pme3200	74	57	0.71	73.1	[M+H]+	-	1-methylguanidine	Nucleotide and derivates	56400	79300	62000	74500	49200	50200	54500	70200	92600	65600	80700	91900	53800	52200	62300	62700	83500	77400	72000	58100	60400	65800	73500	72000	72900	70900	82700	72900	80600	72900
pme3336	382	206	2.06	383.11	[M-H]-	-	N6-Succinyl Adenosine	Nucleotide and derivates	5510000	7360000	5910000	6790000	5800000	6770000	8880000	6260000	6020000	7640000	7590000	7930000	7240000	7520000	7740000	5180000	4910000	6380000	9820000	10100000	9840000	8920000	12100000	10100000	6130000	7180000	6610000	6540000	6590000	5850000
pme3732	244.1	112	0.83	243.09	[M+H]+	C00475	Cytidine	Nucleotide and derivates	729000	116000	196000	354000	199000	142000	170000	179000	157000	9	91200	9	103000	9	9	147000	228000	164000	149000	130000	151000	136000	129000	73200	189000	198000	158000	232000	94800	285000
pme3835	344.2	150	1.33	345.05	[M-H]-	C00942	Guanosine 3',5'-cyclic monophosphate	Nucleotide and derivates	731000	287000	188000	179000	139000	130000	1460000	1820000	1960000	2250000	2700000	3510000	1740000	2340000	2810000	410000	531000	506000	79400	62800	150000	431000	1110000	597000	1420000	1600000	1700000	630000	755000	264000
pme3961	252	136	1.88	251.1	[M+H]+	C00559	Deoxyadenosine	Nucleotide and derivates	800000	9	410000	493000	422000	317000	9	9	9	9	9	9	9	9	9	1010000	1380000	1310000	9	9	392000	9	9	226000	9	9	9	9	9	9
pme3965	310	178	2.18	311.12	[M-H]-	-	2-(dimethylamino)guanosine	Nucleotide and derivates	301000	312000	331000	312000	375000	337000	618000	471000	364000	921000	767000	801000	502000	563000	502000	107000	114000	143000	147000	135000	186000	190000	306000	238000	9	242000	9	185000	192000	211000
pme3970	243	153	1.21	244.07	[M-H]-	C02067	β-Pseudouridine	Nucleotide and derivates	78800	9	103000	9	9	36200	41800	48100	52000	54600	26000	52800	57400	45700	70300	124000	110000	151000	9	38300	9	37500	28100	21700	27400	9	9	9	9	43900
pme3982	267.1	135	1.48	268.08	[M-H]-	-	Hypoxanthine-9-β-D-arabinofuranoside	Nucleotide and derivates	316000	215000	228000	198000	200000	275000	424000	475000	450000	414000	439000	383000	926000	782000	663000	193000	159000	162000	195000	211000	179000	202000	82700	271000	731000	1550000	739000	985000	1260000	2800000
pmf0118	565.1	322.9	0.8	610.02	[M-2Na+H]-	-	Uridine 5'-diphosphoglucose disodium salt	Nucleotide and derivates	6350000	6510000	8460000	5500000	5840000	5280000	8540000	9780000	7020000	6830000	6280000	6260000	6890000	6840000	5740000	10700000	10700000	9060000	4660000	3920000	4440000	6230000	2860000	3460000	5930000	7220000	5110000	6580000	7770000	6070000
pmf0136	565.1	322.9	0.8	566.06	[M-H]-	C00029	UDP-α-D-glucose	Nucleotide and derivates	6800000	7340000	9870000	6010000	6200000	6120000	8890000	10200000	7330000	7200000	6770000	6410000	7300000	7060000	6200000	11800000	11400000	9840000	4720000	4860000	4730000	7180000	3490000	3600000	6340000	7520000	6020000	6920000	8680000	6570000
pmf0287	686.1	339	2.16	687.15	[M-H]-	C00882	3'-dephospho-CoA	Nucleotide and derivates	35900	26900	30800	29500	20200	30500	29900	40200	28600	38900	37200	36600	32300	34700	37600	74700	67200	65700	19900	9	22800	9	16700	26800	9	9	9	9	9	28500
pmf0289	336.2	148	4.36	335.16	[M+H]+	C16427	Riboprine	Nucleotide and derivates	216000	82100	133000	80600	9	87200	9	9	9	9	9	9	9	9	9	135000	70800	9	9	9	180000	9	9	106000	9	9	9	9	9	9
pma0110	399	207.2	3.17	398	[M+H]+	-	O-Sinapoyl quinic acid	Organic acids and derivatives	80600	75500	143000	70200	98900	110000	45500	47600	50700	53100	9	9	9	9	9	349000	282000	334000	107000	128000	91200	108000	130000	43900	96000	124000	102000	120000	145000	118000
pma0149	341.1	207.1	2.28	340.08	[M+H]+	C02887	Sinapoyl malate	Organic acids and derivatives	98000	9	9	9	85500	116000	136000	9	9	9	125000	9	9	9	9	90200	77200	104000	196000	165000	194000	161000	207000	138000	98500	123000	145000	163000	157000	145000
pma2681	206.1	178	2.05	205.1	[M+H]+	C02470	Xanthurenic acid	Organic acids and derivatives	113000	84900	101000	73100	98800	109000	77400	69200	52100	88100	57300	62200	62100	9	9	113000	82100	113000	68400	135000	85000	58800	83700	72500	56200	9	59100	75600	61200	59700
pma3724	369.1	177.1	3.42	368.1	[M+H]+	-	1-O-Feruloyl quinic acid	Organic acids and derivatives	94800	9	42100	9	9	34400	9	9	9	9	9	9	9	9	9	9	52100	58700	9	9	9	9	9	9	9	9	9	9	9	9
pma6281	145.1	101.1	0.75	146.06	[M-H]-	-	Methylglutaric acid	Organic acids and derivatives	19300	16400	14900	7700	11300	4370	16200	9280	11700	11200	9030	9590	9560	17000	15800	14300	12700	7900	9	4190	9	7280	3160	5340	19000	17100	11500	15400	13800	37900
pmb0751	321.1	147.3	3.81	320.1	[M+H]+	-	5-O-p-Coumaroyl shikimic acid	Organic acids and derivatives	9	9	9	9	9	9	47600	45300	9	83600	112000	9	183000	126000	164000	126000	110000	101000	9	44500	95700	77200	9	68700	508000	677000	699000	138000	79100	153000
pmb1318	457.2	209.2	4.48	456.2	[M+H]+	-	8-Methyl-2-oxo-4-phenyl-2H-chromen-7-yl 4-(hexyloxy)benzoate	Organic acids and derivatives	1160000	2140000	1840000	1370000	2100000	1850000	461000	9	190000	9	9	9	9	394000	9	224000	178000	279000	789000	755000	634000	232000	128000	114000	340000	1340000	555000	803000	744000	1150000
pmb1587	207.2	165.2	8.41	206.2	[M+H]+	-	4-Hydroxy-3,5-diisopropylbenzaldehyde	Organic acids and derivatives	70700	62700	61000	73700	104000	86700	60500	70100	77700	61000	74400	51800	57600	79100	55200	39700	66500	69500	68800	70000	64500	84400	62300	61900	58900	47100	91400	93700	101000	81700
pmb1912	474.2	327	2.3	473.2	[M+H]+	C00234	10-Formyl-THF	Organic acids and derivatives	1500000	1690000	1350000	1980000	1740000	2210000	1630000	1610000	1440000	1600000	1840000	1740000	1360000	1470000	1550000	1130000	737000	1100000	1550000	1590000	1370000	1260000	1250000	1160000	1120000	1140000	975000	1100000	1110000	1200000
pmb2497	197	153	0.71	198	[M-H]-	C05584	4-Hydroxy-3-methoxymandelate	Organic acids and derivatives	39300	54400	56500	9	9	29500	18800	23600	9	21200	27000	28800	9	9670	9	94900	99300	114000	59400	65200	61800	31000	9	43400	23600	35200	33600	20500	14400	45400
pmb2556	345.1	167.1	2.27	346.1	[M-H]-	-	Syringaldehyde O-glucoside	Organic acids and derivatives	271000	209000	272000	221000	268000	226000	45500	32000	37300	9	30300	35200	9	31200	17200	119000	86100	97400	112000	144000	124000	24300	25900	34000	119000	85800	73600	123000	120000	147000
pmb2654	460.1	117.9	0.78	461.1	[M-H]-	-	Anthranilate O-hexosyl-O-hexoside	Organic acids and derivatives	1150000	1030000	912000	1830000	1950000	2050000	3240000	3440000	3780000	2880000	3270000	2640000	2920000	2900000	2280000	193000	295000	293000	2290000	2040000	1190000	1250000	983000	1000000	823000	996000	775000	800000	775000	919000
pmb2657	289.1	97.1	0.71	290.1	[M-H]-	C03406	Argininosuccinate	Organic acids and derivatives	783000	860000	852000	2030000	2260000	1530000	494000	491000	505000	207000	287000	235000	184000	186000	200000	164000	208000	254000	1700000	1760000	1170000	1080000	1350000	1050000	874000	827000	831000	1310000	1210000	1080000
pmb2826	147	87.1	1.03	148	[M-H]-	C00815	Citramalate	Organic acids and derivatives	87600	144000	125000	103000	68300	101000	1710000	1840000	1820000	1100000	1210000	1080000	1380000	1270000	1190000	52700	9	44100	88000	87400	157000	1370000	1210000	1470000	950000	626000	942000	186000	236000	65800
pmb2867	350.1	144.1	1.72	351.1	[M-H]-	-	Kynurenic acid O-hexside	Organic acids and derivatives	80900	65900	49200	74400	43500	42300	318000	336000	279000	324000	383000	380000	304000	305000	373000	9	22900	18300	9	25800	28700	41300	39600	34400	9	82400	65800	34400	9	26400
pmb2871	315.1	153	1.84	316.1	[M-H]-	-	2,5-dihydroxy benzoic acid O-hexside	Organic acids and derivatives	9	9	9	1370000	9	9	9	9	9	9	9	9	9	9	9	22700000	24500000	26700000	42200000	41300000	34200000	27200000	8950000	3790000	40300000	115000000	91100000	101000000	124000000	136000000
pmb2928	331	313.1	2.02	332	[M-H]-	-	Gallic acid O-Hexoside	Organic acids and derivatives	2040000	1780000	2360000	786000	987000	996000	360000	284000	310000	285000	328000	366000	267000	263000	399000	2520000	2450000	2550000	687000	1320000	1210000	1180000	777000	1350000	1500000	1240000	1440000	931000	636000	526000
pmb2938	353.1	100.9	3	354.1	[M-H]-	-	4-O-Caffeoyl quinic acid (criptochlorogenic acid)	Organic acids and derivatives	107000	140000	119000	133000	137000	165000	78700	80600	59900	91800	80500	107000	94000	87800	112000	61100	68700	94100	134000	161000	102000	94800	103000	67600	56100	70000	49600	157000	167000	147000
pmb3059	543.1	191.2	2.13	544.1	[M-H]-	-	Quinic acid O-di-glucuronic acid	Organic acids and derivatives	5090	13700	8880	7440	5790	9760	30200	24200	16900	21500	21800	15500	11500	13600	9	9	9	5560	12600	11400	18500	43500	53900	65100	9	16500	24100	9210	6500	3980
pmb3061	499.1	163.1	2.1	500.1	[M-H]-	-	5-O-p-coumaroyl quinic acid O-hexoside	Organic acids and derivatives	8600	11100	9	15800	13300	11900	7710	9	14400	9	9	9	9	9	9	9	9	9	9	9	9	9	9	9	9	9	9	9	9	9
pmb3064	499.2	163.2	2.5	500.2	[M-H]-	-	3-O-p-coumaroyl quinic acid O-hexoside	Organic acids and derivatives	9	9	9	14800	9	11300	12200	9	17400	9	9	9	9	9	9	9	9	9	9	9	9	9	9	9	9	9	9	9	9	9
pmb3066	481.1	319.2	2.62	482.1	[M-H]-	-	5-O-p-coumaroyl shikimic acid O-hexoside	Organic acids and derivatives	9	9	9	9	9	9	9	9	167000	150000	127000	167000	184000	136000	187000	9	9	9	9	9	9	9	9	9	9	9	9	9	9	9
pmb3068	337.1	173.1	2.85	338.1	[M-H]-	-	1-O-p-Coumaroyl quinic acid	Organic acids and derivatives	19500	24200	36300	15300	9	9	11600	9	11200	9	13200	9	9	9	9	9	20600	9	9	9	9	9	9	9	9	9	9	9	9	9
pmb3072	481.1	319.3	3.23	482.1	[M-H]-	-	3-O-p-coumaroyl shikimic acid O-hexoside	Organic acids and derivatives	109000	74300	126000	9	72800	9	9	9	9	9	26800	9	97400	55100	47200	147000	138000	159000	49200	56800	52600	41600	9	9	83900	204000	150000	106000	159000	110000
pmb3074	337.1	191.1	3.3	338.1	[M-H]-	-	3-O-p-Coumaroyl quinic acid	Organic acids and derivatives	56400	55700	86800	18900	28300	22300	15800	15400	9	9	6950	8710	7120	10100	9	110000	76500	85400	9	11700	9	9	12200	9	9	9	6620	9	9	4600
pmb3075	319	145.1	3.93	320	[M-H]-	-	3-O-p-Coumaroyl shikimic acid	Organic acids and derivatives	9	9	9	9	9	9	9	14600	7630	20700	18300	34400	64000	46500	58800	33300	32300	27700	10700	12400	16500	16500	15200	24000	201000	268000	319000	32900	35500	63200
pmb3099	153	125	1.56	154	[M-H]-	C06608	Diethyl phosphate	Organic acids and derivatives	1800000	1410000	1590000	1520000	2100000	2320000	1440000	1460000	1480000	1460000	1800000	1930000	1490000	1130000	1740000	1630000	1820000	1890000	1700000	1470000	1720000	1410000	1490000	1770000	1680000	1540000	2090000	1840000	1540000	1860000
pmb3101	175.1	115	2.75	176.1	[M-H]-	C02504	2-Isopropylmalate	Organic acids and derivatives	7390000	7360000	8120000	6490000	7070000	8000000	4730000	5230000	4410000	12500000	12400000	18600000	15300000	15300000	21200000	7450000	6460000	6230000	6130000	6540000	5960000	3950000	4270000	3940000	5460000	6460000	5420000	6760000	7000000	7400000
pmb3107	359.1	182.1	2.26	360.1	[M-H]-	-	Syringic acid O-glucoside	Organic acids and derivatives	1400000	1580000	1360000	2150000	2880000	2710000	2400000	2440000	2510000	2300000	2360000	2390000	2160000	2280000	2340000	844000	762000	932000	2910000	4620000	2790000	3570000	3190000	2870000	1620000	1930000	1460000	2090000	1960000	2300000
pme0024	124	80	0.83	125.02	[M-H]-	C00245	2-Aminoethanesulfonic acid	Organic acids and derivatives	23200	26400	20700	31100	26200	21500	49300	40400	48600	63300	46500	43700	50100	54600	34500	19600	20100	17400	52800	30800	30000	103000	49700	58500	54800	81400	60300	38100	40300	57900
pme0049	110	92	0.76	109.02	[M+H]+	C00519	2-Aminoethanesulfinic acid	Organic acids and derivatives	1320000	1030000	1150000	1030000	947000	1110000	1520000	1350000	1160000	1250000	1520000	1010000	1360000	1440000	1520000	902000	767000	1300000	907000	1370000	1240000	1080000	941000	903000	1330000	1460000	1350000	1260000	1190000	1500000
pme0233	188	144	2.64	189.04	[M-H]-	C01717	Kynurenic acid	Organic acids and derivatives	7630000	4520000	4670000	4530000	5240000	4350000	2950000	3030000	2650000	2130000	2760000	2350000	2610000	2920000	2830000	1140000	749000	914000	5180000	5070000	3740000	6320000	6190000	4070000	4690000	4240000	4430000	5150000	5570000	5420000
pme0237	183.1	137	4.77	182.06	[M+H]+	-	Ethyl 3,4-Dihydroxybenzoate (Ethyl protocatechuate)	Organic acids and derivatives	430000	619000	327000	665000	782000	770000	906000	675000	845000	429000	339000	398000	136000	109000	174000	192000	189000	158000	387000	475000	375000	367000	654000	329000	421000	304000	372000	250000	157000	246000
pme0240	121	77	4.57	122.04	[M-H]-	C00180	Benzoic acid	Organic acids and derivatives	367000	438000	528000	780000	671000	487000	2450000	2410000	915000	3660000	4720000	6420000	4300000	4060000	6670000	683000	1540000	1500000	1870000	2460000	884000	862000	9900000	4870000	5680000	5350000	6150000	983000	1080000	1040000
pme0243	131	87	1.86	132.04	[M-H]-	C00489	Glutaric acid	Organic acids and derivatives	2140000	4920000	3340000	1740000	1460000	2080000	2170000	2320000	2250000	2840000	2960000	2740000	1900000	1950000	1810000	840000	1060000	2940000	7280000	8040000	4360000	1540000	2240000	2100000	3110000	2710000	2920000	3540000	4720000	4590000
pme0250	187.1	125	4.47	188.1	[M-H]-	C08261	Azelaic acid	Organic acids and derivatives	3150000	2760000	2470000	4740000	4110000	3970000	3630000	3650000	4360000	3950000	3790000	4760000	4360000	5560000	5370000	2080000	2520000	1720000	3800000	5200000	3680000	5700000	3600000	4160000	3980000	4000000	4540000	4020000	4720000	4610000
pme0265	203.1	121	5.06	202.12	[M+H]+	C08277	Sebacate	Organic acids and derivatives	9	116000	189000	126000	215000	105000	9	486000	347000	412000	433000	322000	352000	349000	354000	506000	430000	649000	9	9	93200	9	9	9	9	86200	9	110000	98100	166000
pme0267	131	87	2.12	132.04	[M-H]-	-	2-Methylsuccinic acid	Organic acids and derivatives	2140000	5020000	3220000	1800000	1490000	2100000	2180000	2370000	2240000	2810000	3050000	2770000	2020000	2030000	1820000	812000	1030000	2910000	7660000	8010000	4530000	1590000	2220000	2070000	3100000	2710000	3070000	3570000	4610000	4740000
pme0281	165	121	2.96	166.03	[M-H]-	C06337	Terephthalic acid	Organic acids and derivatives	7200000	8810000	7300000	8590000	7640000	9380000	11400000	12300000	11200000	14500000	15500000	17300000	17300000	18200000	17900000	8860000	8780000	8760000	10400000	11600000	11400000	10500000	14000000	12900000	12500000	13900000	13000000	13700000	14200000	14100000
pme0282	165	77	2.95	166.03	[M-H]-	C01606	Phthalic acid	Organic acids and derivatives	725000	849000	812000	888000	735000	959000	1220000	1310000	1130000	1470000	1640000	1760000	1880000	1850000	1880000	916000	946000	965000	1070000	1240000	1210000	1060000	1440000	1400000	1260000	1470000	1360000	1430000	1500000	1410000
pme0285	146.1	87	0.84	145.09	[M+H]+	C01035	4-Guanidinobutyric acid	Organic acids and derivatives	196000	256000	219000	178000	113000	136000	261000	222000	189000	214000	321000	325000	204000	238000	234000	91000	101000	127000	113000	130000	97200	259000	234000	168000	161000	150000	195000	161000	141000	159000
pme0286	131.1	85	3.52	132.08	[M-H]-	-	2-Hydroxyisocaproic acid	Organic acids and derivatives	54400	28200	63800	54900	43800	9	19700	9	9	39900	9	38900	9	9	9	128000	192000	189000	43800	63300	42800	25800	28800	38100	9	9	9	28200	9	9
pme0293	197.1	151	3.95	196.07	[M+H]+	-	(3,4-Dimethoxyphenyl) acetic acid	Organic acids and derivatives	83800	9	51000	64300	73300	53300	77500	9	9	9	55900	9	33900	9	9	86000	117000	109000	82500	56300	72700	69200	56300	9	126000	48200	50100	49200	70300	120000
pme0309	183	124	3.14	184.04	[M-H]-	-	Methyl gallate	Organic acids and derivatives	26900	15000	38500	34400	9	9	9	9	9	9	9	9	9	9	9	75000	66300	79100	9	19600	13100	9	9	9	9	15800	9	9290	181000	15000
pme0397	173.1	93	0.81	174.05	[M-H]-	C00493	Shikimic acid	Organic acids and derivatives	9	9	9	9	9	9	9	9	9	9	9	9	9	9	9	2540000	2480000	1940000	9	9	9	9	9	9	9	61600	69700	172000	84700	9
pme0413	151	136	4	152.05	[M-H]-	C00755	Vanillin	Organic acids and derivatives	877000	1230000	967000	220000	143000	231000	191000	396000	145000	172000	450000	163000	172000	429000	269000	155000	210000	142000	555000	222000	3570000	251000	274000	1930000	294000	286000	237000	334000	256000	297000
pme0486	117	73	1.33	118.03	[M-H]-	C02170	Methylmalonic acid	Organic acids and derivatives	2650000	3500000	3030000	3270000	2990000	4060000	6310000	7850000	7600000	9750000	12300000	10700000	17300000	16400000	17700000	3670000	3340000	4050000	9370000	9240000	7280000	4720000	3370000	4780000	5070000	4990000	4570000	3760000	5860000	4330000
pme1162	169	125	1.74	170.02	[M-H]-	C01424	Gallic acid	Organic acids and derivatives	2230000	1000000	747000	765000	769000	732000	1430000	1080000	1240000	651000	897000	623000	443000	481000	480000	6470000	6050000	5080000	1640000	1860000	2000000	1720000	2010000	1850000	907000	798000	812000	510000	613000	647000
pme1218	124	106	1.15	123.03	[M+H]+	C10164	2-Picolinic acid	Organic acids and derivatives	73300	80500	9	149000	66700	97200	326000	438000	380000	367000	336000	267000	403000	225000	385000	221000	9	213000	86200	110000	128000	96300	134000	152000	258000	284000	288000	125000	143000	194000
pme1292	167.1	123	2.12	168.04	[M-H]-	C00544	Homogentisic acid	Organic acids and derivatives	1170000	1020000	1420000	960000	1190000	1230000	1070000	1090000	1090000	1820000	1820000	1590000	1260000	1380000	1470000	1680000	1660000	1850000	846000	1150000	1180000	965000	1730000	1580000	1490000	1580000	1560000	1070000	1210000	1200000
pme1683	477.2	258	2.15	476.17	[M+H]+	C12276	D-Pantothenic dcid	Organic acids and derivatives	454000	596000	411000	521000	961000	612000	710000	471000	382000	729000	608000	790000	569000	304000	497000	208000	181000	246000	942000	1210000	894000	1410000	1190000	1220000	9	9	2340000	9	9	2070000
pme1711	117.1	59	2.03	118.06	[M-H]-	-	3-Hydroxy-3-methyl butyric acid	Organic acids and derivatives	574000	245000	629000	157000	193000	198000	81000	61400	64700	147000	95200	105000	161000	157000	129000	1020000	982000	858000	105000	146000	316000	90600	148000	224000	9	184000	235000	371000	369000	350000
pme1730	117	59	0.74	118.03	[M-H]-	-	D-Erythronolactone	Organic acids and derivatives	9	9	179000	9	9	9	9	9	9	9	9	9	9	9	9	9	9	9	9	9	9	9	9	9	9	9	9	9	9	9
pme1806	367	190.9	3.64	368.11	[M-H]-	-	Chlorogenic acid methyl ester	Organic acids and derivatives	9	22800	9	9	27500	25000	9	13700	9	9	5990	9	9	15700	9	17600	24800	29300	63700	33000	27000	9	27700	29500	40300	33100	26000	37600	28000	41900
pme1814	153	108	2.5	154.03	[M-H]-	C00628	2,5-dihydroxybenzoic acid (Gentisic acid)	Organic acids and derivatives	252000	9	9	9	9	9	82500	123000	108000	146000	141000	162000	179000	178000	231000	1680000	1490000	1420000	1000000	1230000	874000	763000	522000	303000	806000	1850000	1520000	2740000	2720000	3030000
pme1816	353	191	2.35	354.1	[M-H]-	C17147	Neochlorogenic acid (5-O-Caffeoylquinic acid)	Organic acids and derivatives	9	9	9	9	9	9	9	9	9	9	9	9	9	9	9	9	9	9	9	9	9	9	9	9	9	9	9	9	9	112000
pme1820	151	106.9	3.21	152.05	[M-H]-	C00642	p–Hydroxyphenyl acetic acid	Organic acids and derivatives	9	9	9	9	9	9	9	9	9	9	9	9	9	9	9	170000	128000	121000	161000	202000	94800	9	9	9	232000	432000	427000	531000	755000	652000
pme1830	117	73	1.35	118.03	[M-H]-	C00042	Succinic acid	Organic acids and derivatives	2520000	3530000	3050000	3370000	3130000	3920000	6460000	7850000	7930000	9520000	12400000	11000000	16600000	16200000	17300000	3630000	3410000	3940000	9830000	9390000	7320000	4640000	3500000	4600000	5420000	4850000	4530000	3860000	5700000	4240000
pme1851	130.1	88	0.81	131.07	[M-H]-	C00300	Creatine	Organic acids and derivatives	251000	320000	233000	341000	370000	347000	434000	416000	374000	539000	557000	550000	486000	507000	545000	223000	186000	197000	369000	389000	401000	405000	468000	506000	442000	455000	374000	297000	318000	365000
pme1936	114.1	86	0.62	113.06	[M+H]+	C00791	Creatinine	Organic acids and derivatives	132000	195000	220000	90700	42300	142000	37200	42300	72100	39300	70800	62100	9	38800	56700	625000	773000	1140000	167000	193000	124000	55000	80500	102000	49200	44400	64600	215000	102000	78200
pme1977	173.1	111	3.87	174.09	[M-H]-	C08278	Suberic acid	Organic acids and derivatives	9	9	9	135000	165000	146000	9	9	133000	9	116000	134000	115000	181000	172000	305000	349000	9	164000	231000	109000	228000	97500	156000	120000	136000	172000	136000	163000	137000
pme2006	189.1	87	6.32	188.11	[M+H]+	-	Diethylglutarate	Organic acids and derivatives	100000	80100	170000	44500	44900	73800	9	9	9	9	9	9	20000	9	9	869000	763000	806000	81800	88300	86400	46900	43400	78500	51800	62500	73500	134000	125000	130000
pme2009	149	87	1.03	150.02	[M-H]-	-	L-(+)-Tartaric acid	Organic acids and derivatives	169000	221000	146000	274000	243000	285000	9	9	9	9	9	9	9	9	9	259000	232000	189000	472000	530000	567000	199000	195000	145000	200000	252000	190000	274000	310000	362000
pme2033	133	71	0.85	134.02	[M-H]-	C00497	L(-)-Malic acid	Organic acids and derivatives	1630000	2750000	1400000	1980000	1620000	1960000	7040000	7690000	6500000	9240000	9130000	7040000	8500000	8710000	8480000	706000	737000	994000	4350000	3580000	4780000	7540000	9710000	9750000	7100000	9170000	9220000	6790000	6520000	4870000
pme2036	191	85	0.92	192.06	[M-H]-	C00296	Quinic acid	Organic acids and derivatives	9	431000	9	507000	399000	400000	6570000	7190000	7680000	5320000	5820000	5000000	5340000	5210000	5220000	9	9	9	498000	374000	664000	6600000	5570000	6480000	4390000	3460000	4520000	1060000	1300000	510000
pme2050	191	111	0.86	192.03	[M-H]-	C00158	Citric acid	Organic acids and derivatives	4830000	5460000	4350000	5810000	4500000	4800000	90400000	98400000	98100000	72100000	72900000	69800000	73200000	65700000	72400000	1080000	1240000	1170000	5480000	4550000	9280000	86800000	75900000	86400000	57300000	41100000	52900000	14800000	16400000	5790000
pme2129	131.1	85	3.58	132.08	[M-H]-	-	(S)-(-)-2-Hydroxyisocaproic acid	Organic acids and derivatives	345000	199000	442000	297000	302000	290000	102000	157000	158000	215000	244000	303000	217000	237000	320000	1050000	1380000	1500000	274000	361000	318000	152000	228000	223000	117000	135000	138000	199000	172000	210000
pme2169	115	71	1.19	116.01	[M-H]-	C00122	Fumaric acid	Organic acids and derivatives	423000	592000	457000	679000	551000	758000	1190000	378000	413000	739000	479000	1010000	1010000	1030000	9	116000	126000	343000	1240000	1370000	1840000	725000	1290000	996000	677000	558000	666000	1100000	915000	902000
pme2277	152	108	1.22	153.04	[M-H]-	-	3-Aminosalicylic acid	Organic acids and derivatives	780000	933000	941000	761000	864000	1010000	650000	585000	590000	638000	520000	589000	647000	580000	573000	652000	613000	643000	621000	850000	845000	621000	648000	686000	668000	701000	695000	735000	640000	513000
pme2362	151	107	2.89	152.05	[M-H]-	C01984	Mandelic acid	Organic acids and derivatives	248000	297000	177000	364000	440000	425000	344000	301000	335000	292000	257000	262000	174000	159000	176000	9	152000	148000	454000	387000	331000	363000	353000	281000	251000	214000	207000	142000	157000	125000
pme2380	145	101	1.14	146.02	[M-H]-	-	A-Ketoglutaric acid	Organic acids and derivatives	131000	70700	112000	105000	103000	87000	333000	312000	174000	407000	469000	530000	516000	339000	495000	443000	370000	349000	227000	201000	163000	325000	176000	221000	667000	661000	539000	366000	475000	448000
pme2541	103	57	1.56	104.05	[M-H]-	-	α-Hydroxyisobutyric acid	Organic acids and derivatives	55400	58100	61500	57900	38900	47800	67300	52100	51700	55600	49000	35400	29100	35500	42500	69200	75300	61200	64700	52500	40400	55400	51200	60200	55400	57100	49300	47700	48600	36900
pme2550	173	137	0.77	174.02	[M-H]-	C00417	Cis-Aconitic acid	Organic acids and derivatives	69000	36000	103000	36900	27900	37600	28000	31500	35100	41600	42300	45900	56000	58200	43300	787000	696000	636000	37500	54100	41200	25000	14200	28000	34700	42900	45600	46200	32600	56000
pme2589	159.1	87	1.24	160.04	[M-H]-	C00322	Oxoadipic acid	Organic acids and derivatives	49100	9	53900	9	24700	9	30700	31500	19500	27900	55400	43300	84200	9	43000	111000	86400	165000	463000	281000	319000	219000	200000	188000	251000	296000	337000	528000	477000	458000
pme2598	167.1	123	2.44	168.04	[M-H]-	-	3,4-Dihydroxybenzeneacetic acid	Organic acids and derivatives	1290000	1080000	1520000	1090000	1170000	1460000	991000	1140000	1090000	1930000	1770000	1600000	1310000	1450000	1580000	1990000	1840000	2320000	990000	1310000	1150000	1030000	1680000	1500000	1570000	1800000	1650000	1080000	1410000	1290000
pme2601	89	59	1.19	90.03	[M-H]-	C01013	3-Hydroxypropanoic acid	Organic acids and derivatives	55500	39800	48000	9	37100	57400	34000	9	9	51600	9	9	45700	31800	33800	35300	39800	46700	9	9	56600	48400	9	9	9	9	9	9	46800	89900
pme2603	152	108	2.66	153.04	[M-H]-	C00632	3-Hydroxyanthranilic acid	Organic acids and derivatives	92300	176000	114000	14300	45200	63300	27500	36900	42500	63900	46800	59900	50800	78000	60800	200000	174000	185000	64600	60100	290000	82200	121000	380000	9	9	50300	9	48400	31000
pme2670	121	92	3.72	122.04	[M-H]-	C00633	4-Hydroxybenzaldehyde	Organic acids and derivatives	625000	881000	625000	863000	1070000	1940000	1230000	1190000	1650000	1490000	1560000	1810000	1860000	1860000	1830000	234000	444000	374000	697000	809000	883000	2410000	1580000	1650000	1410000	1890000	1350000	2160000	3150000	2220000
pme2702	144.1	102	1.62	145.07	[M-H]-	C02946	4-Acetamidobutyric acid	Organic acids and derivatives	407000	423000	231000	941000	964000	1240000	1390000	1020000	848000	1340000	1250000	1350000	963000	1250000	1390000	1060000	1100000	2210000	2990000	2780000	1870000	2250000	3350000	1580000	1410000	1240000	1060000	1050000	1150000	1490000
pme2706	153.2	109	2.42	154.03	[M-H]-	C00196	2,3-Dihydroxybenzoic acid	Organic acids and derivatives	1910000	829000	1780000	977000	1020000	1160000	400000	507000	563000	715000	694000	812000	977000	996000	1090000	9050000	8100000	7420000	3230000	3800000	2690000	2300000	1430000	1040000	3470000	7480000	5840000	8370000	9100000	9700000
pme2761	161	73	0.95	162.02	[M-H]-	C01127	4-Hydroxy-2-oxoglutaric acid	Organic acids and derivatives	1200000	928000	969000	2210000	1920000	1760000	512000	437000	529000	381000	479000	347000	361000	332000	334000	1200000	1150000	1110000	1010000	1140000	978000	560000	510000	493000	722000	741000	666000	578000	748000	989000
pme2884	166	124	0.85	167.04	[M-H]-	-	Guanidinoethyl sulfonate	Organic acids and derivatives	13800	9	12100	9050	9	9	11800	9	9	45300	9	9	15100	9	9	9	9470	9	9	12800	13500	26200	9	17200	9	9	10500	9	23300	9
pme2903	137	93	3.1	138.03	[M-H]-	C00156	4-Hydroxybenzoic acid	Organic acids and derivatives	8710000	8940000	9460000	6440000	5620000	7360000	9850000	10300000	10800000	28800000	30500000	34100000	24200000	23300000	22500000	5780000	5570000	6240000	3120000	3520000	5880000	27600000	42000000	38000000	52200000	44700000	56500000	26100000	25100000	19500000
pme3009	175	99	0.63	174.02	[M+H]+	-	trans-Citridic acid	Organic acids and derivatives	488000	759000	738000	1070000	1460000	883000	1820000	1490000	1830000	1200000	1400000	1100000	1090000	1060000	1130000	864000	959000	1060000	978000	975000	1010000	1510000	1640000	1340000	777000	847000	1050000	798000	892000	593000
pme3034	131	69	1.94	132.04	[M-H]-	-	ethylmalonate	Organic acids and derivatives	73300	175000	115000	66600	63000	71300	66400	92500	77900	102000	99900	107000	62800	69200	60600	33600	43100	89400	256000	252000	153000	47200	76700	73400	97400	92400	88800	132000	140000	158000
pme3069	556.3	371	10.27	555.28	[M+H]+	C05122	Taurocholic acid	Organic acids and derivatives	13600000	13600000	14600000	12000000	12800000	12600000	12300000	13600000	16000000	14300000	14700000	16900000	15400000	14800000	17800000	17100000	15100000	17500000	13600000	16400000	14400000	14200000	16600000	15800000	16300000	18100000	15300000	14100000	15500000	14100000
pme3083	164	120	3.87	165.04	[M-H]-	-	2-(Formylamino)benzoic acid	Organic acids and derivatives	883000	219000	992000	260000	186000	278000	156000	216000	142000	116000	189000	155000	193000	246000	279000	1570000	2020000	1360000	91000	126000	199000	107000	111000	430000	102000	130000	114000	92200	130000	172000
pme3090	239	168	0.65	240.12	[M-H]-	-	(S)-2-(4-Aminobutanamido)-3-(1-methyl-1H-imidazol-5-yl)propanoic acid	Organic acids and derivatives	9	9	9	9	9	9	9	9	9	9	9	9	9	9	9	6070	7130	4500	6990	9	9	4110	2100	9	9	9	9	9	9	9
pme3096	118	74	1.34	119.02	[M-H]-	C00872	Aminomalonic acid	Organic acids and derivatives	1770000	2440000	2060000	2400000	2160000	2970000	4290000	5090000	4950000	6220000	7950000	7190000	10800000	10800000	11100000	2370000	2230000	2470000	6590000	6330000	4700000	3030000	2480000	3210000	3260000	3250000	2910000	2380000	3730000	2940000
pme3146	145.1	102	1.25	146.07	[M-H]-	-	Ureidoisobutyric acid	Organic acids and derivatives	9	9	9	9	4590	2170	8400	2560	5410	11100	11400	7040	9700	15200	52900	3340	9	9	9	9	9	1280	6650	2940	8860	5850	9640	14400	12900	7980
pme3154	147.1	59	1.22	148.07	[M-H]-	-	(Rs)-Mevalonic acid	Organic acids and derivatives	960000	560000	1030000	903000	830000	743000	718000	732000	803000	589000	748000	947000	524000	881000	978000	453000	461000	527000	633000	910000	890000	9	729000	795000	9	9	9	9	9	9
pme3198	153	109	2.75	154.03	[M-H]-	-	2,4-Dihydroxybenzoic acid	Organic acids and derivatives	2100000	899000	1890000	1200000	1050000	1350000	579000	633000	602000	785000	679000	971000	1130000	1160000	1120000	9580000	8360000	7970000	3590000	4660000	3200000	2690000	1660000	1140000	3570000	7500000	6700000	9760000	10300000	11100000
pme3207	141	59	0.69	142.03	[M-H]-	-	trans,trans-Muconic acid	Organic acids and derivatives	1980000	2120000	2170000	1420000	1960000	1610000	1630000	2160000	1440000	1650000	2010000	2010000	1410000	1970000	1840000	2200000	2840000	2840000	2850000	2950000	3030000	2970000	2650000	3100000	3420000	3310000	3280000	3320000	3220000	2760000
pme3309	145.1	101	2.58	146.06	[M-H]-	-	2-Methylglutaric acid	Organic acids and derivatives	1470000	1060000	1580000	1840000	1770000	1520000	1680000	2000000	1950000	2330000	2280000	2520000	2050000	2710000	2890000	1300000	1370000	1250000	1470000	1500000	1220000	1420000	1540000	1380000	2070000	2130000	2070000	2830000	2990000	3030000
pme3346	131.1	85	2.76	132.08	[M-H]-	-	5-hydroxyhexanoic acid	Organic acids and derivatives	56200	85500	59800	69500	80700	90300	256000	359000	296000	956000	921000	1420000	1200000	1190000	1710000	77200	62100	58300	108000	91400	81800	108000	153000	118000	135000	210000	126000	166000	153000	163000
pme3719	165.1	75	0.75	166.05	[M-H]-	-	D-Xylonic acid	Organic acids and derivatives	28200000	39400000	28100000	44700000	37400000	40700000	82600000	80600000	73700000	72300000	80500000	84600000	65800000	67700000	69400000	33500000	32900000	33000000	57900000	50400000	57000000	56900000	53500000	54600000	65800000	65600000	56700000	54400000	55100000	54200000
pmf0096	88.9	70.9	1.13	90.03	[M-H]-	C00209	Oxalic acid	Organic acids and derivatives	113000	151000	137000	197000	141000	166000	269000	287000	290000	374000	372000	371000	366000	334000	388000	98900	94000	72900	185000	238000	211000	387000	484000	420000	404000	341000	315000	346000	379000	272000
pmf0129	229.1	211.1	8.88	228.08	[M+H]+	-	Benzyl salicylate	Organic acids and derivatives	9	9	9	9	9	96000	9	9	9	9	9	9	9	9	9	97100	9	58300	135000	136000	136000	320000	88300	125000	470000	353000	449000	334000	269000	172000
pmf0131	353.1	135.1	2.92	354.1	[M-H]-	-	Cryptochlorogenic acid	Organic acids and derivatives	9	9	9	9	9	9	9	9	9	9	9	9	9	9	9	9	9	9	9	9	9	9	9	832	9	9	9	9	9	9
pmf0178	207.1	135.1	5.47	208.07	[M-H]-	-	Ethyl caffeate	Organic acids and derivatives	9	9	9	9	9	9	9	9	9	45600	35100	96400	35400	27900	74300	9	15600	9	9	41900	9	33800	9	16600	95300	102000	9	9	9	9
pmf0218	167	78.8	0.84	233.99	[M-3Na+2H]-	-	Phosphoenolpyruvate trisodium salt	Organic acids and derivatives	18700	59800	32400	23500	27600	55100	96600	107000	90800	85800	75800	69600	63300	75900	67200	10600	16900	14900	46900	31300	36200	118000	128000	106000	190000	170000	149000	113000	155000	88200
pmf0280	193	113.1	0.79	194.04	[M-H]-	C00333	D-Galacturonic acid	Organic acids and derivatives	1430000	1350000	1430000	9	9	9	19000000	19500000	20000000	13700000	14700000	14100000	15000000	14400000	14200000	9	9	9	9	1530000	2730000	17600000	14900000	18100000	12300000	9270000	11200000	1350000	3640000	9
pmf0408	639.2	161	3.62	640.2	[M-H]-	C10485	Plantamajoside	Organic acids and derivatives	13600	39200	27000	30500	9	30900	60200	58700	44000	9	32600	32500	100000	50400	55200	9	9	9	9	9	9	9	9	22100	9	9	9	9	9	9
pmf0411	215.1	121	8.58	214.06	[M+H]+	C14163	Phenyl salicylate	Organic acids and derivatives	594000	648000	456000	465000	1000000	672000	502000	401000	526000	473000	462000	845000	298000	505000	508000	241000	9	160000	767000	1340000	1180000	1080000	805000	890000	1280000	395000	898000	791000	852000	812000
pmf0419	285.1	121	2.65	286.11	[M-H]-	C01451	Salicin	Organic acids and derivatives	9	9	9	9	9	9	9	9	9	2010	9	9	9	9	9	9	9	9	9	9	9	9	9	9	9	9	9	9	9	9
pmf0420	149	74.9	4.37	150.07	[M-H]-	C15513	Benzyl acetate	Organic acids and derivatives	59700	66800	58200	78600	137000	78700	325000	326000	106000	59500	365000	348000	387000	338000	592000	20100	178000	172000	285000	348000	134000	62100	329000	482000	261000	162000	75700	78100	73100	73400
pmf0424	517.1	163.1	3.98	516.13	[M+H]+	-	Isochlorogenic acid B	Organic acids and derivatives	9	9	40000	9	69500	9	46200	9	9	9	9	9	9	9	9	121000	9	118000	9	9	9	9	9	9	9	9	9	9	9	9
pmf0425	149	87	0.84	150.02	[M-H]-	C02107	D-tartaric acid	Organic acids and derivatives	210000	291000	191000	321000	225000	317000	9	9	9	9	9	9	9	9	9	243000	244000	246000	523000	644000	653000	139000	217000	178000	227000	205000	191000	275000	333000	310000
pmf0482	515.1	191	3.13	516.13	[M-H]-	C10445	Cynarin	Organic acids and derivatives	113000	77500	114000	83100	114000	80000	37100	45600	59000	36600	39000	34900	27900	37300	36100	35100	31100	19700	175000	279000	168000	166000	147000	151000	37800	52500	50900	51100	34700	55700
pmf0578	191	111	1.18	192.03	[M-H]-	-	Citric acid monohydrate	Organic acids and derivatives	2610000	3500000	2650000	4240000	3430000	3240000	55800000	58700000	56700000	44700000	46700000	37900000	43100000	36600000	38400000	1020000	1270000	1580000	5610000	4010000	6880000	52100000	40800000	45600000	27400000	25200000	37700000	10200000	12200000	4680000
pma0101	293.2	163.2	2.45	292.16	[M+H]+	-	N-Caffeoyl agmatine	Phenolamides	4320000	3200000	5270000	257000	445000	957000	237000	85900	176000	139000	207000	97700	124000	244000	353000	23300000	21700000	21000000	4940000	7750000	4250000	2170000	3750000	3290000	2950000	1870000	1570000	5710000	3360000	5880000
pma0170	498.3	177.2	3.82	497.26	[M+H]+	-	N', N''-Diferuloylspermidine	Phenolamides	73700	53800	57400	9	44900	9	9	9	9	24300	48100	47200	110000	98000	141000	308000	201000	282000	9	9	9	9	9	9	46700	82200	63900	74000	95000	36300
pma0680	484.2	220.1	3.56	483.24	[M+H]+	-	N', N''-Feruloyl,caffeoylspermidine	Phenolamides	54200	55300	82100	29500	50000	59200	14500	25000	12700	20200	26000	16900	28000	21900	31000	213000	188000	160000	39800	74300	53800	38400	45800	17500	57000	31100	62600	67500	82600	44700
pma0692	438.2	147.2	3.67	437.24	[M+H]+	-	N', N''-di-p-coumaroylspermidine	Phenolamides	1220000	1270000	1610000	1130000	1010000	1260000	248000	112000	116000	162000	106000	192000	164000	136000	147000	6770000	5680000	7060000	744000	763000	538000	300000	157000	109000	635000	553000	485000	600000	527000	740000
pma1839	309	207	2.95	308	[M+H]+	-	N-sinapoyl cadaverine	Phenolamides	9	113000	102000	9	9	9	9	9	9	9	9	9	9	9	9	143000	123000	95100	9	9	9	9	9	9	9	9	9	9	9	9
pmb0323	251.1	163.2	1.97	250.1	[M+H]+	C03002	N-Caffeoyl putrescine	Phenolamides	9	9	9	9	9	9	9	9	9	9	9	9	9	9	9	122000	108000	118000	9	9	9	9	9	9	9	9	9	9	9	9
pmb0325	321.1	177.2	2.87	320.1	[M+H]+	-	N-Feruloyl spermidine	Phenolamides	87400	43600	110000	83700	63300	88100	90300	54600	38200	71800	91400	126000	156000	214000	142000	251000	201000	177000	90500	103000	124000	83000	150000	9	104000	117000	126000	99100	140000	98500
pmb0488	146.2	72.2	0.56	145.2	[M+H]+	C00315	Spermidine	Phenolamides	28700	22300	21400	23700	21800	31500	31800	28400	31700	28000	24600	24100	27600	31700	36100	24200	41300	44500	37600	37600	30700	32900	27600	30400	37600	35300	40700	42600	30500	33300
pmb0490	235.1	146.8	2.29	234.1	[M+H]+	C18326	N-p-Coumaroyl putrescine	Phenolamides	9	9	9	9	9	9	9	9	9	9	9	9	9	9	9	1880000	1720000	2310000	242000	9	9	224000	108000	9	161000	180000	190000	334000	218000	334000
pmb0492	584.2	325	2.42	583.2	[M+H]+	-	N',N",N"'-p-coumaroyl-cinnamoyl-caffeoyl spermidine	Phenolamides	4070000	2310000	2300000	1580000	1620000	1430000	119000	141000	130000	53600	59800	66900	52000	54600	63200	1400000	1930000	1270000	985000	1520000	988000	99800	43900	86300	288000	229000	213000	372000	282000	605000
pmb0493	277.2	147.2	2.58	276.2	[M+H]+	-	N'-p-Coumaroyl agmatine	Phenolamides	439000	309000	747000	30700	86400	86400	31700	68700	13400	16200	11900	17900	17400	15000	19500	5040000	4990000	4100000	442000	363000	201000	151000	199000	170000	186000	118000	133000	268000	166000	238000
pmb0494	295	206.9	2.77	294	[M+H]+	-	N-Sinapoyl putrescine	Phenolamides	921000	733000	894000	400000	495000	522000	172000	211000	173000	164000	169000	196000	139000	167000	153000	1510000	1490000	1580000	664000	656000	764000	442000	424000	466000	632000	470000	578000	555000	565000	568000
pmb0496	307.2	177.2	2.78	306.2	[M+H]+	C18325	N-Feruloyl agmatine	Phenolamides	7360000	5000000	10100000	195000	441000	405000	210000	164000	134000	134000	209000	134000	125000	130000	386000	21800000	22200000	19700000	1200000	1910000	1210000	325000	715000	1060000	614000	647000	609000	2350000	1960000	1760000
pmb0498	337.2	207.3	3.07	336.2	[M+H]+	-	N-Sinapoyl agmatine	Phenolamides	167000	148000	226000	123000	108000	132000	80600	88200	44900	82700	98300	80300	107000	141000	91000	254000	202000	245000	152000	246000	181000	415000	426000	226000	134000	183000	123000	133000	161000	145000
pmb0501	131.1	114.1	0.75	130.1	[M+H]+	C00179	Agmatine	Phenolamides	53700	48000	40700	34300	46500	55100	48000	42500	36600	40200	43800	58600	38300	46400	49000	36400	67900	40800	76100	56900	67700	49200	59100	48600	65400	57400	92700	63200	61500	47000
pmb0503	439.1	147.4	2.11	438.1	[M+H]+	-	N-(4'-O-glycosyl)-p-coumaroyl agmatine	Phenolamides	167000	170000	169000	9	176000	65300	81600	77100	72200	66000	88600	43500	63800	9	9	645000	610000	698000	132000	118000	75900	64500	180000	70600	115000	107000	169000	220000	138000	99500
pmb0505	235.1	147.2	2.38	234.1	[M+H]+	-	N'-p-Coumaroyl putrescine	Phenolamides	9	9	9	9	9	9	9	9	9	9	9	9	9	9	9	1790000	1620000	1930000	118000	174000	9	198000	141000	9	9	9	9	306000	175000	289000
pmb0508	277.1	147.5	2.43	276.1	[M+H]+	C04498	N-p-Coumaroyl agmatine	Phenolamides	9	9	64100	9	9	9	9	9	9	9	9	9	9	9	9	573000	435000	431000	42300	36400	11000	17100	13300	16400	20500	15100	9	24600	19100	24000
pmb0896	265.1	177.5	2.33	264.1	[M+H]+	-	N'-Feruloyl putrescine	Phenolamides	161000	97300	160000	54900	78000	55800	56400	9	48600	41700	9	9	9	57100	9	182000	222000	201000	97400	102000	457000	69900	98000	220000	9	9	9	118000	9	86000
pmb0907	265.1	177.1	2.29	264.1	[M+H]+	C10497	N-Feruloyl putrescine	Phenolamides	9	9	9	9	9	9	9	9	9	9	9	9	9	9	9	222000	237000	219000	82600	9	9	9	9	9	9	9	9	9	9	130000
pmd0017	203	83	0.62	202	[M+H]+	C00750	Spermine	Phenolamides	19100000	17400000	18300000	17300000	16000000	16900000	15900000	15600000	16500000	14100000	13400000	14500000	14300000	13700000	13900000	19200000	21200000	21900000	18200000	16400000	17700000	16400000	18000000	16500000	18000000	16100000	19500000	20400000	18700000	17600000
pme2292	89	72	0.64	88.1	[M+H]+	C00134	Putrescine	Phenolamides	88700	48800	45800	283000	224000	230000	71800	103000	105000	132000	117000	145000	147000	164000	146000	9	8500	9	39000	36700	49100	83000	68400	82700	133000	102000	99400	94100	106000	105000
pme2693	131	114	0.8	130.11	[M+H]+	C02714	N-Acetylputrescine	Phenolamides	60300	58800	55400	68000	63000	67600	47300	52400	70000	71600	52600	47200	49900	40300	57300	62500	69100	56300	75300	59500	53400	76200	94300	68100	63300	68600	103000	95100	73100	70600
pma6561	341	135	2.86	342	[M-H]-	-	Caffeic acid O-glucoside	Phenylpropanoids	1190000	1200000	1490000	1400000	1130000	1510000	3170000	4520000	3990000	6050000	6970000	5770000	24600000	21800000	17300000	2520000	2410000	2880000	3080000	4040000	2210000	2490000	1520000	2980000	1670000	1630000	1470000	2250000	1730000	2640000
pma6599	207.1	85	3.31	206.1	[M+H]+	-	6-Hydroxymethylherniarin	Phenylpropanoids	641000	1340000	972000	1360000	1500000	1500000	1440000	1340000	668000	1220000	1500000	1630000	2010000	1750000	1580000	244000	271000	220000	1020000	1190000	748000	1760000	1380000	835000	961000	1830000	1660000	1850000	1780000	1550000
pmb0142	165.1	95.2	6.04	164.1	[M+H]+	C10945	Caffeic aldehyde	Phenylpropanoids	9	9	9	9	9	9	9	9	9	9	9	9	9	9	9	549000	704000	504000	30800	9	9	9	9	9	9	9	9	9	9	9
pmb0382	339.1	177.2	3.88	338.1	[M+H]+	-	O-Feruloyl 4-hydroxylcoumarin	Phenylpropanoids	9	9	9	9	9	9	1050000	1280000	568000	1430000	1920000	1940000	5770000	4380000	4060000	846000	989000	1390000	562000	705000	525000	961000	1200000	809000	3730000	5130000	5700000	2170000	3430000	1100000
pmb0423	195.1	145.3	3.22	194.1	[M+H]+	-	Hydroxy-methoxycinnamate	Phenylpropanoids	568000	78900	150000	94800	74900	46100	276000	325000	81400	258000	466000	453000	2370000	1440000	887000	112000	76400	145000	65400	99200	48800	110000	151000	101000	1900000	2880000	3010000	887000	1520000	860000
pmb0475	671.2	509	2.85	670.2	[M+H]+	-	Gallic acid O-feruloyl-O-hexosyl-O-hexoside	Phenylpropanoids	139000	152000	132000	106000	9	9	175000	126000	198000	121000	153000	9	9	92300	9	9	9	67800	147000	84900	166000	163000	286000	120000	423000	547000	518000	390000	319000	424000
pmb1178	339.1	145.4	3.32	338.1	[M+H]+	-	O-Feruloyl 2-hydroxylcoumarin	Phenylpropanoids	152000	142000	164000	91400	95400	136000	83800	59000	80000	108000	171000	165000	248000	273000	323000	589000	437000	422000	192000	143000	104000	183000	253000	90000	139000	205000	176000	175000	200000	176000
pmb1207	339.1	153	3.34	338.1	[M+H]+	-	O-Feruloyl 3-hydroxylcoumarin	Phenylpropanoids	9	9	35900	9	9	9	9	9	9	9	9	9	9	9	9	104000	9	9	9	9	9	9	9	9	9	9	9	9	9	9
pmb2601	307.1	161.1	4.38	308.1	[M-H]-	-	7-hydroxycoumarin-beta-rhamnoside	Phenylpropanoids	9	9	18400	9	9	9	9	9	9	9	9	9	9	9	9	102000	138000	110000	9	13200	9	9	9	9	9	9	9	9	9	9
pmb2723	485.1	323.2	3.44	486.1	[M-H]-	-	4-hydroxycoumarin di-glucoside	Phenylpropanoids	47400	46000	27400	42200	36200	30200	63500	80600	58000	9	70300	84400	85100	96600	108000	29700	42700	25700	48600	50000	31400	45500	87900	59900	36000	37400	21700	41600	33100	40900
pmb2933	311.1	149.1	2.16	312.1	[M-H]-	-	Caftaric acid	Phenylpropanoids	9	9	9	9	9	9	9	9	9	9	9	9	9	9	9	21800	24300	21900	44700	9	46300	9	9	9	29400	43400	35600	32600	43300	43500
pmb2940	385.1	205	3.26	386.1	[M-H]-	-	1-O-beta-D-Glucopyranosyl sinapate	Phenylpropanoids	618000	325000	722000	589000	524000	447000	6010000	7190000	2310000	5000000	6210000	7280000	12000000	9030000	8630000	368000	300000	340000	1750000	2450000	1730000	5040000	2970000	3420000	2910000	4110000	3020000	2570000	3770000	2910000
pmb3110	167	108	3.31	168	[M-H]-	C06672	Vanillic acid	Phenylpropanoids	222000	382000	288000	78800	107000	141000	108000	95800	119000	132000	154000	175000	129000	159000	179000	418000	435000	418000	155000	129000	709000	196000	281000	942000	71600	89800	85100	79900	86500	55100
pmb4777	337.1	161.1	4.4	338.1	[M-H]-	-	4-Hydroxy-7-methoxycoumarin-beta-rhamnoside	Phenylpropanoids	7510	11600	11500	9	9	9	9	9	9	9	9	9	9	9	9	49000	49200	53200	9	9	9	9	9	9	9	9	9	9	9	9
pme0299	147.1	77	5.45	148.05	[M-H]-	C00423	trans-Cinnamate	Phenylpropanoids	9	9	9	9	9	9	9	9	9	9	9	9	9	9	9	9	14400	86900	9	9	9	9	9	9	9	9	9	9	9	9
pme0303	179	135	3.23	180.04	[M-H]-	C01197	Caffeate	Phenylpropanoids	1460000	567000	789000	346000	285000	319000	919000	1030000	835000	1120000	1670000	1140000	3220000	3770000	4270000	2690000	2810000	2500000	343000	595000	472000	306000	485000	417000	1050000	1270000	1070000	632000	771000	926000
pme0305	193.1	134	4.07	194.06	[M-H]-	C01494	Ferulic acid	Phenylpropanoids	1450000	705000	988000	1240000	1160000	781000	452000	461000	387000	300000	437000	318000	991000	1150000	1020000	682000	735000	540000	738000	599000	1960000	433000	403000	3420000	2590000	2240000	2800000	867000	1570000	1390000
pme0387	181.1	122	3.04	182.06	[M-H]-	C05582	Homovanillic acid	Phenylpropanoids	83100	91100	87300	90000	91400	73800	56500	49300	60500	56300	46200	36200	50100	57800	48600	65100	48100	59500	62600	76500	64500	45000	35000	55300	32600	27000	26400	42100	22600	32200
pme0391	177	121	4.61	176.05	[M+H]+	C03081	4-Methylumbelliferone	Phenylpropanoids	9	9	9	9	9	9	9	9	9	9	9	9	9	9	9	79700	169000	150000	9	9	9	9	9	9	9	9	9	9	9	9
pme0409	199.1	140	3.34	198.05	[M+H]+	C10833	Syringic acid	Phenylpropanoids	9	9	29400	9	9	9	9	9	9	9	9	9	9	9	9	69600	49800	90400	9	9	9	9	9	9	9	9	9	9	9	9
pme0418	165.1	119	3.71	166.06	[M-H]-	C01744	3-(4-Hydroxyphenyl)propionic acid	Phenylpropanoids	81900	90700	93700	40400	27800	32500	50100	39200	35300	78600	134000	131000	77800	67700	67100	176000	230000	1010000	57500	77100	72700	55300	230000	77100	62400	111000	84300	83400	81400	112000
pme0422	193.1	134	4.08	194.06	[M-H]-	-	3-Hydroxy-4-methoxycinnamic acid	Phenylpropanoids	1220000	615000	946000	1010000	1060000	645000	256000	430000	267000	202000	307000	280000	994000	1140000	891000	639000	672000	455000	651000	533000	1800000	353000	472000	3220000	2200000	2220000	2360000	839000	1250000	1270000
pme0424	133.1	103	5.97	132.06	[M+H]+	C00903	trans-cinnamaldehyde	Phenylpropanoids	9	9	9	9	9	9	301000	291000	249000	341000	378000	347000	199000	217000	194000	16800	17400	15500	9	9	9	25400	95000	35700	138000	154000	126000	44200	53100	41600
pme1422	149.1	105	5.41	150.07	[M-H]-	C05629	Hydrocinnamic acid	Phenylpropanoids	9	9	9	9	9	9	598000	559000	491000	860000	872000	902000	493000	475000	403000	9	9	9	9	9	9	155000	773000	263000	1060000	975000	1090000	179000	261000	321000
pme1434	371.1	209	2.58	372.14	[M-H]-	C01533	Syringin	Phenylpropanoids	327000	287000	383000	214000	243000	215000	9	9	9	9	9	9	9	9	9	472000	530000	561000	229000	342000	229000	360000	213000	180000	175000	163000	142000	214000	222000	237000
pme1436	163	119	3.86	164.05	[M-H]-	C00811	p-Coumaric acid	Phenylpropanoids	9350000	2240000	9800000	1740000	1480000	1590000	1310000	1390000	1310000	994000	1510000	978000	1500000	2490000	2490000	15600000	20600000	13200000	722000	854000	1850000	588000	756000	3850000	711000	716000	776000	824000	988000	1280000
pme1458	229.1	107	4.78	228.08	[M+H]+	C03582	Resveratrol	Phenylpropanoids	62900	9	142000	9	9	9	9	9	9	9	9	9	9	9	9	699000	677000	602000	9	9	9	9	9	9	9	9	9	9	9	9
pme1637	179.1	146	3.88	180.08	[M-H]-	C00590	Coniferyl alcohol	Phenylpropanoids	624000	457000	401000	147000	119000	166000	34100	53400	66300	33400	48000	52800	15400	29200	22100	1000000	952000	683000	245000	157000	297000	35900	75600	131000	253000	335000	262000	182000	239000	612000
pme1638	369.1	193	11.9	370.11	[M-H]-	-	sesamolin	Phenylpropanoids	3040000	2900000	3060000	2930000	2980000	2970000	2970000	3090000	3130000	3090000	3080000	3010000	3070000	3010000	2970000	2820000	2820000	2740000	2670000	2660000	2660000	2660000	2720000	2660000	2770000	2880000	2930000	2860000	2920000	3040000
pme1646	357.1	151	5.41	358.14	[M-H]-	-	Pinoresinol	Phenylpropanoids	196000	349000	200000	9	9	71400	10300	16800	9	17600	26000	30200	15300	9	17200	115000	152000	101000	145000	60800	954000	78400	25500	241000	89400	95800	81700	59100	50000	77000
pme1695	223.1	193	4.06	224.07	[M-H]-	C00482	Sinapic acid	Phenylpropanoids	211000	129000	183000	149000	193000	133000	314000	359000	268000	343000	379000	490000	416000	382000	499000	61200	66300	39800	148000	251000	388000	222000	213000	260000	201000	211000	161000	165000	211000	127000
pme2987	147.1	119	5.63	148.05	[M-H]-	C02274	3,4-Dihydrocoumarin	Phenylpropanoids	9	9	9	9	9	9	33200	37300	22700	34200	35900	30700	19100	18700	15900	14900	9	9	9	9	9	9	9	9	9	12100	9	9	9	9
pme2991	191	148	4.15	192.04	[M-H]-	C01752	Scopoletin (7-Hydroxy-5-methoxycoumarin)	Phenylpropanoids	808000	227000	203000	65200	184000	47800	86100	57100	40400	403000	330000	628000	267000	297000	589000	1360000	832000	855000	363000	1010000	830000	31200	66600	152000	134000	920000	104000	39300	23400	90300
pme2996	161	116.6	4.46	162.03	[M-H]-	C20414	4-Hydroxycoumarin	Phenylpropanoids	97700	37800	26500	28700	24400	26600	9	9	9	9	9	9	9	9	9	34500	30900	25200	16800	12300	20600	9000	11500	14500	9	9	9600	24200	14400	20000
pme3123	209	179	3.88	210.09	[M-H]-	C02325	Sinapyl alcohol	Phenylpropanoids	605000	624000	488000	295000	423000	274000	283000	318000	453000	155000	156000	96900	122000	151000	123000	136000	132000	130000	192000	302000	200000	220000	88400	238000	158000	126000	135000	127000	212000	200000
pme3140	175	131	4.11	176.05	[M-H]-	-	6-Hydroxy-4-methylcoumarin	Phenylpropanoids	645000	679000	747000	482000	534000	535000	442000	499000	370000	448000	444000	527000	411000	429000	485000	1170000	1220000	1220000	540000	557000	470000	373000	414000	448000	424000	539000	448000	685000	716000	587000
pme3246	341	179	2.72	342.13	[M-H]-	C00761	Coniferin	Phenylpropanoids	1350000	1090000	1670000	971000	1570000	1490000	9	9	9	9	2550000	2040000	7650000	6380000	7180000	1590000	1390000	1510000	5490000	8140000	4580000	4270000	4750000	4410000	2370000	2030000	1790000	4910000	2890000	4140000
pme3305	149	131	3.67	150.07	[M-H]-	C02646	p-Coumaryl alcohol	Phenylpropanoids	193000	186000	176000	14900	9	13400	9	9	9	12800	16500	9	9	9	9	405000	311000	381000	27000	10200	256000	9	9	41300	9	9	9	21000	9	22200
pme3416	177	133.2	3.24	178.03	[M-H]-	C09263	Esculetin (6,7-dihydroxycoumarin)	Phenylpropanoids	576000	162000	104000	82600	208000	54000	78900	97700	141000	314000	202000	563000	113000	120000	251000	403000	154000	238000	68500	316000	261000	53100	102000	84400	132000	130000	65800	32500	9	56900
pme3422	207.1	192	3.56	208.04	[M-H]-	C09265	6-Methoxy-7,8-DihydroxyCoumarin	Phenylpropanoids	41200	9	9	9	30200	9	9	9	9	39400	9	65100	9	9	71000	9	9	9	9	9	9	9	9	9	9	43600	9	9	9	9
pme3428	339.1	177	2.72	340.08	[M-H]-	C09264	Esculin (6,7-Dihydroxycoumarin-6-glucoside)	Phenylpropanoids	26600000	23700000	12700000	22700000	61100000	19900000	21800000	29800000	33800000	92300000	42200000	87900000	34200000	34300000	49700000	12500000	7450000	11700000	44400000	110000000	114000000	54400000	23300000	49100000	53600000	65400000	37800000	8220000	7980000	14700000
pme3443	207.1	192	4.61	208.07	[M-H]-	-	Sinapinaldehyde	Phenylpropanoids	5210000	7050000	3990000	582000	1090000	549000	97900	93600	112000	53200	33200	56100	51000	33800	39300	546000	483000	550000	798000	292000	2090000	195000	53700	2390000	140000	208000	106000	131000	296000	194000
pme3453	147.1	129	4.42	148.05	[M-H]-	-	p-Coumaraldehyde	Phenylpropanoids	150000	55300	120000	26900	29200	18600	10200	9	8710	9	9	9	9	9	9	59400	61600	63300	15200	9	32100	13000	7570	26000	3820	6370	9	10200	14200	27200
pme3564	179	133	3.19	178.03	[M+H]+	C03093	Daphnetin	Phenylpropanoids	484000	669000	1120000	606000	389000	735000	625000	232000	302000	466000	517000	530000	743000	718000	667000	818000	771000	749000	389000	583000	237000	450000	488000	218000	336000	288000	384000	675000	602000	643000
pmf0010	203	147	4.86	202.03	[M+H]+	C00841	Xanthotoxol	Phenylpropanoids	9	9	9	9	9	9	9	9	9	9	9	9	9	9	9	539000	525000	1030000	9	9	9	9	9	9	9	9	9	9	9	9
pmf0014	355.1	193	3.01	354.31	[M+H]+	C01527	Scopolin	Phenylpropanoids	1810000	932000	1200000	453000	1070000	487000	366000	452000	302000	1440000	888000	1860000	1630000	1680000	2670000	1240000	474000	1560000	1790000	4480000	3660000	964000	685000	617000	1380000	3020000	926000	289000	503000	659000
pmf0062	623.1	160.7	4.01	624.21	[M-H]-	C10501	Verbascoside	Phenylpropanoids	34400	41200	55000	22400	17200	15200	9	20800	16000	9	7220	9500	5390	16300	8660	211000	187000	256000	32600	22000	24400	27500	16600	14800	12500	21000	14300	20200	7910	24700
pmf0063	785.4	623.2	3.31	786.26	[M-H]-	C10450	Echinacoside	Phenylpropanoids	83000	56100	85300	48300	45900	47800	35300	20700	27500	37500	50700	56900	83900	76800	52600	98900	93600	94700	78400	83800	98600	75500	65800	75600	60700	76600	54600	45600	31300	82400
pmf0067	623.2	160.9	3.84	624.21	[M-H]-	-	Isoacteoside	Phenylpropanoids	9	9	9	9	9	9	9	9	9	23000	9	9	9	9	9	9	9	9	9	9	9	9	13100	9	13500	9	9	9	9	9
pmf0095	207.1	133.1	5.72	208.21	[M-H]-	-	Methyl ferulate	Phenylpropanoids	24000	17500	27200	31500	24500	23100	8860	9390	9	9	4830	10900	9	9	9	12600	11800	14400	16800	21300	19700	8790	13700	17500	9	10600	7930	8240	13100	12700
pmf0097	179.1	73.1	5.24	180.08	[M-H]-	-	Methyl 3-(4-hydroxyphenyl) propionate	Phenylpropanoids	17000	13300	25900	9	11500	11500	9	9	9	9	9	9	9	9	9	32200	27100	34100	9	9	9	9	9	9	9	9	9	7250	7970	7850
pmf0098	177	145	5.53	178.18	[M-H]-	-	trans-4-Hydroxycinnamic acid Methyl Ester	Phenylpropanoids	1510000	693000	1660000	566000	1020000	790000	140000	9	114000	43900	51100	61900	72000	50100	66300	4940000	4140000	4520000	361000	580000	311000	149000	102000	84800	249000	134000	123000	354000	284000	437000
pmf0104	181	117	3.32	180.04	[M+H]+	C01481	Caffeic acid	Phenylpropanoids	9	9	9	9	9	9	59500	95800	50300	115000	122000	113000	219000	213000	234000	59800	9	9	60200	62300	9	9	9	49000	38200	67500	25700	67700	55000	78100
pmf0152	291	247	3.02	292.02	[M-H]-	-	Brevifolincarboxylic acid	Phenylpropanoids	27300000	25000000	24500000	23700000	24000000	24800000	9970000	9160000	9110000	5560000	5820000	4650000	2490000	2490000	2880000	10900000	11400000	10600000	11500000	11700000	9980000	6610000	5600000	4750000	9660000	7010000	7720000	10500000	9580000	10500000
pmf0271	165	146.8	3.86	164.05	[M+H]+	C00811	(E)-p-coumaric acid	Phenylpropanoids	303000	131000	392000	117000	92900	72900	66100	65300	91800	9	57600	93800	44900	63200	56000	656000	776000	518000	26900	59800	82500	66900	61600	187000	9	9	92200	9	53100	75200
pmf0285	179.1	91	4.64	178.06	[M+H]+	C02666	4-Hydroxy-3-methoxycinnamaldehyde	Phenylpropanoids	2570000	3330000	2500000	1800000	1410000	1890000	9	9	9	359000	9	563000	9	373000	356000	3310000	3250000	3540000	1940000	1140000	1910000	477000	935000	1510000	1230000	1250000	1280000	1450000	1570000	3220000
pmf0295	325.1	163	2.83	324.08	[M+H]+	-	Skimmin	Phenylpropanoids	169000	164000	198000	311000	277000	220000	9	757000	9	331000	426000	9	1290000	1020000	1070000	74400	9	9	9	9	105000	9	9	9	556000	688000	682000	360000	402000	246000
pmf0320	197.1	155	4.27	196.07	[M+H]+	C10664	Acetosyringone	Phenylpropanoids	125000	191000	91700	204000	266000	234000	179000	192000	87400	168000	124000	141000	150000	117000	99500	334000	338000	342000	232000	254000	201000	234000	255000	181000	290000	223000	220000	263000	314000	254000
pmf0406	283.1	135	7.12	284.11	[M-H]-	C10484	Phenethyl caffeate	Phenylpropanoids	9	9	11300	9	9	9	9	9	9	9	9	9	9	9	9	9	9	9	9	9	9	9	9	9	9	9	9	9	9	9
pmf0415	195.1	137	4.84	194.09	[M+H]+	C17497	Zingerone	Phenylpropanoids	9	9	9	9	9	9	9	9	9	9	9	9	9	9	9	101000	9	9	9	9	9	9	9	9	9	9	9	9	9	9
pmf0526	271.1	147.2	8.49	270.09	[M+H]+	C16976	Isoimperatorin	Phenylpropanoids	79400	76400	53300	48400	91300	64200	53600	51900	95200	109000	99300	118000	83900	72900	102000	32500	23300	24600	99900	225000	198000	131000	93100	105000	168000	109000	105000	92900	77000	98900
pmf0527	245.1	159.2	8.3	244.11	[M+H]+	C09280	Osthole	Phenylpropanoids	200000	248000	126000	99000	285000	171000	217000	174000	190000	219000	208000	352000	247000	237000	284000	9	9	9	471000	782000	582000	910000	567000	700000	921000	1040000	918000	679000	881000	642000
pmf0529	221	191	4.25	222.05	[M-H]-	C17480	Isofraxidin	Phenylpropanoids	34300	16000	18300	8130	16300	9	10200	9	7630	44800	35600	76700	25600	25900	41500	78300	51400	56700	8320	28400	26600	9	15800	30100	59400	138000	9	9	9	22600
pmf0563	267.1	197	8.49	266.13	[M+H]+	C10651	Magnolol	Phenylpropanoids	204000	248000	9	9	303000	9	9	181000	9	260000	296000	421000	267000	284000	411000	9	71500	178000	573000	1150000	1160000	958000	573000	656000	1250000	1030000	841000	812000	984000	640000
pmf0591	149.2	102.8	5.44	148.16	[M+H]+	C10438	Cinnamic acid	Phenylpropanoids	13400	9	9	9	9	9	347000	270000	372000	443000	377000	424000	235000	247000	191000	9	10300	24500	9	9	9	23700	138000	37900	182000	229000	199000	53900	64400	61400
pmf0605	355.1	102.8	8.45	354.15	[M+H]+	C17499	Notopterol	Phenylpropanoids	111000	88600	98000	109000	91900	109000	138000	128000	95600	104000	121000	116000	126000	118000	95600	77100	103000	104000	105000	92000	83100	86300	89400	85700	94800	90700	84400	97400	83800	88300
pmb0835	611.2	287.1	2.36	610.2	[M+H]+	-	Gallocatechin-gallocatechin	Polyphenol	29600000	19800000	33500000	3720000	4950000	4220000	2300000	2120000	2810000	2450000	2430000	2400000	1380000	1640000	1830000	37700000	37400000	34100000	4180000	3510000	16700000	3120000	2010000	16200000	2120000	1990000	2320000	1610000	1260000	1920000
pmb2831	315.1	153.1	2.44	316.1	[M-H]-	-	Protocatechuic acid O-glucoside	Polyphenol	26400000	41200000	26400000	29200000	31400000	32600000	37700000	35900000	28700000	30100000	35400000	37200000	23500000	23300000	22100000	13900000	15000000	19400000	74800000	83100000	68800000	64000000	56900000	49600000	9	46100000	45200000	39000000	9	47600000
pmb2947	865.1	407.1	3.44	866.1	[M-H]-	-	Catechin-catechin-catechin	Polyphenol	81600000	75300000	69000000	59100000	75800000	69900000	46700000	40400000	43100000	26900000	23600000	22800000	4010000	4510000	5510000	33500000	33600000	37300000	49300000	43500000	41500000	40900000	43900000	27600000	46800000	35000000	35300000	34000000	32300000	36000000
pmb3114	561.1	289.2	3.61	562.1	[M-H]-	-	Epicatechin-epiafzelechin	Polyphenol	2820000	3620000	2380000	3070000	3260000	3360000	3780000	3580000	4250000	3290000	3290000	3190000	1370000	1340000	1620000	2600000	2780000	2110000	2350000	2600000	3590000	2870000	2890000	4650000	2740000	1840000	2150000	1340000	1060000	1260000
pme0205	289.1	245	3	290.08	[M-H]-	C06562	Catechin	Polyphenol	25100000	23700000	23100000	22100000	22900000	22600000	8220000	7800000	7850000	4720000	4750000	3870000	1890000	2280000	2540000	9680000	9750000	9650000	10500000	10000000	8740000	5950000	5250000	4240000	8700000	6030000	6810000	9060000	8600000	8950000
pme0426	123.1	108	4.05	124.05	[M-H]-	C06730	4-Methylcatechol	Polyphenol	9	9	9	9	9	9	9	9	9	9	9	9	9	9	9	109000	209000	235000	9	9	9	9	9	9	9	9	9	9	9980	14700
pme0460	291	139	3.32	290.3	[M+H]+	C09727	L-Epicatechin	Polyphenol	4550000	6800000	4460000	8160000	7290000	8790000	9450000	7790000	9140000	6530000	6400000	5360000	2340000	2850000	2940000	2970000	3090000	3470000	7290000	5530000	4790000	5130000	6070000	4440000	8130000	5960000	6560000	6590000	6040000	6720000
pme1488	459	139	3.32	458.09	[M+H]+	C09731	Epigallate catechin gallate (EGCG)	Polyphenol	97800	68200	98900	69800	60100	98000	9	9	9	9	9	9	9	9	9	210000	194000	188000	61600	96500	62700	66200	49000	26600	71600	59500	58000	83000	60800	55100
pme1514	305	125	2.76	306	[M-H]-	C12136	Epigallocatechin (EGC)	Polyphenol	1040000	628000	1160000	78500	141000	107000	51300	41600	30400	26600	31900	36300	24100	19400	19300	3070000	3090000	2910000	81500	80200	289000	36900	29300	244000	33400	16500	23900	33500	16400	32900
pme1537	307	139	2.27	306.07	[M+H]+	C12127	(+)-Gallocatechin (GC)	Polyphenol	14400000	8240000	15500000	1180000	2030000	1680000	1120000	960000	661000	734000	838000	809000	474000	382000	570000	26300000	27900000	24700000	1380000	1030000	3870000	941000	563000	3810000	700000	440000	682000	544000	338000	525000
pme1824	153.1	109	2.48	154.03	[M-H]-	C00230	Protocatechuic acid	Polyphenol	2230000	1030000	1830000	1200000	1150000	1420000	658000	818000	758000	1100000	969000	1250000	1240000	1300000	1420000	8910000	7980000	7780000	5170000	5970000	4420000	4730000	2730000	1620000	5080000	9530000	8410000	13300000	13900000	14700000
pme2246	301	185	3.89	302.01	[M-H]-	C10788	Ellagic acid	Polyphenol	9	9	9	9	9	9	9	9	9	9	9	9	9	9	9	167000	146000	127000	9	9	9	9	9	9	9	9	9	9	9	9
pme2296	369.1	285	7.38	368.13	[M+H]+	C10443	Curcumin	Polyphenol	9	9	9	9	9	9	9	9	9	9	9	9	9	9	9	107000	9	9	9	9	9	9	9	9	9	9	9	9	9	9
pme2478	137.1	108.4	3.06	138.03	[M-H]-	C16700	Protocatechuic aldehyde	Polyphenol	9	9	72700	9	9	9	9	9	9	9	30900	44600	48700	51500	24800	355000	433000	533000	9	9	9	45600	9	9	9	74100	9	60400	86700	92700
pmf0216	443.1	272.8	3.94	442.09	[M+H]+	-	Catechin gallate，CG	Polyphenol	90000	55700	69900	14300	34000	28400	9	9	9	9	9	9	9	9	9	385000	437000	381000	60000	55700	45300	21000	9	9	50900	44600	45000	9	69500	57500
pmf0237	565.1	139.1	4.68	564.13	[M+H]+	-	Theaflavin	Polyphenol	529000	121000	463000	123000	143000	85900	365000	234000	299000	239000	192000	291000	107000	97000	125000	706000	331000	1190000	9	31100	70500	82600	9	419000	74600	48400	76300	9	44900	43900
pmf0345	275.1	107	3.74	274.08	[M+H]+	C12128	(-)-Epiafzelechin	Polyphenol	3770000	4640000	3180000	4160000	5310000	4500000	2320000	1940000	2320000	2500000	2280000	2480000	1340000	1330000	1690000	3140000	2800000	3010000	1580000	1380000	1480000	1420000	2030000	2030000	2210000	982000	1400000	1170000	763000	832000
pmf0379	457.1	169	3.44	458.08	[M-H]-	-	Gallocatechin gallate	Polyphenol	8020	9	9	9	9	9	9	9	9	9	118000	9	9	9	9	9	36500	9	9	9	9	9	9	9	9	9	9	9	8700000	9
pmf0453	339.1	177.1	7.31	338.12	[M+H]+	C17742	Demethoxycurcumin	Polyphenol	1520000	1260000	2360000	402000	478000	594000	169000	51700	141000	57800	68900	9	9	9	9	6860000	6840000	7720000	1250000	1330000	654000	166000	282000	224000	449000	301000	149000	625000	455000	1250000
pmf0458	295.2	277	7.08	294.18	[M+H]+	C10462	6-Gingerol	Polyphenol	9	9	247000	9	9	9	9	9	9	9	9	9	9	9	9	1910000	2110000	1470000	9	9	9	453000	233000	247000	9	9	9	258000	9	209000
pmb0837	577.1	425.3	2.92	576.1	[M+H]+	-	Procyanidin A3	Proanthocyanidins	60900000	56900000	59900000	55600000	56200000	54000000	36200000	31100000	34000000	20200000	21200000	18300000	5920000	6630000	7080000	37100000	37900000	42600000	27600000	34900000	28000000	28700000	30000000	20800000	34100000	25500000	31900000	32600000	37200000	38600000
pme0434	577	407.1	3.03	578.14	[M-H]-	-	Procyanidin B2	Proanthocyanidins	4620000	4610000	4450000	4220000	4710000	4730000	3070000	2470000	2820000	2140000	1900000	1690000	572000	622000	833000	2600000	2400000	2490000	2830000	2870000	2550000	2000000	2330000	1870000	2510000	1840000	2090000	2560000	2390000	2660000
pme0436	577.1	407.1	2.79	578.14	[M-H]-	-	Procyanidin B3	Proanthocyanidins	20400000	23300000	17900000	17700000	16400000	15300000	9510000	10300000	5060000	3380000	2700000	3190000	1110000	906000	1530000	18800000	18700000	21400000	65400000	63200000	55900000	35600000	36000000	24900000	60100000	47000000	50700000	59700000	54100000	63800000
pmf0421	417.1	297	4.57	418.13	[M-H]-	C10305	Aloin A	Quinones	9	9	105000	9	9	9	9	39700	9	9	9	9	9	9	9	9	9	64600	916	18100	9	9770	9	10100	9	23800	37600	30600	36500	32100
pmf0541	287.1	155	4.87	288.1	[M-H]-	C17412	Shikonin	Quinones	474000	540000	456000	555000	546000	527000	571000	528000	621000	585000	540000	627000	662000	634000	606000	312000	329000	329000	433000	376000	425000	496000	477000	487000	501000	522000	501000	465000	467000	444000
pmf0601	255	227	7.18	256.04	[M-H]-	C10395	Purpurin	Quinones	9	9	9	9	9	9	9	9	9	9	9	9	9	9	9	9	9	9	9	8430	12400	9	9	10900	9	9	9	9	9	9
pmf0070	415.4	119.2	7.75	414.39	[M+H]+	C01753	β-Sitosterol	Sterides	14300000	4130000	3770000	3480000	3100000	5450000	9330000	5370000	17000000	2840000	2770000	2580000	2580000	4540000	14500000	17100000	19000000	1620000	2370000	3780000	15900000	2590000	2280000	3130000	1810000	2270000	1570000	18900000	2570000	1970000
pmf0073	399.4	235	12.28	400.37	[M-H]-	C01789	Campesterol	Sterides	39300	46700	41400	41600	41800	43200	45100	47700	46700	50500	48300	44300	43600	49900	51500	35300	36200	40700	34600	34300	35100	33000	35000	33700	38800	32100	33700	38200	36700	31300
pmf0079	457.4	375.1	12.32	458.38	[M-H]-	C08980	Soyasapogenol B	Sterides	48100	47100	47800	45500	46700	46200	51000	48900	48000	46900	51600	50500	49700	51100	49200	80200	75700	74400	69100	64200	68700	65400	62700	62400	64600	64500	70000	66100	63600	66300
pmf0085	427.4	345	12.26	426.39	[M+H]+	C01902	Cycloartenol	Sterides	289000	302000	297000	301000	308000	303000	300000	307000	308000	292000	303000	301000	289000	285000	293000	356000	395000	398000	395000	416000	420000	424000	416000	444000	415000	394000	424000	417000	417000	403000
pmf0091	427.4	345	12.26	426.39	[M+H]+	-	2,3-Oxidosqualene	Sterides	295000	294000	294000	301000	315000	296000	309000	305000	313000	297000	301000	299000	292000	285000	296000	365000	379000	396000	397000	397000	415000	425000	422000	426000	411000	386000	407000	401000	400000	388000
pmf0159	451.2	391.1	8.34	450.24	[M+H]+	-	Azadiradione	Sterides	97200	109000	73100	65500	102000	75100	70500	76200	95900	78400	98200	137000	102000	109000	132000	39400	9	46100	80400	178000	222000	105000	73500	96500	170000	158000	116000	128000	141000	98800
pmb1530	317.1	137.1	7.34	316.1	[M+H]+	-	Phytocassane D	Terpene	89300	85100	98400	152000	187000	154000	61000	58400	64300	38800	44800	34900	66400	55400	44400	75700	69200	68100	85400	97800	63600	112000	142000	87600	159000	234000	217000	219000	312000	233000
pmb2222	319.1	283.7	7.07	318.1	[M+H]+	-	Phytocassane C	Terpene	186000	190000	244000	133000	124000	119000	295000	268000	227000	572000	684000	778000	510000	486000	482000	6050000	5310000	5660000	266000	246000	351000	239000	364000	304000	271000	256000	292000	160000	125000	131000
pme0065	515.3	479	6.42	514.29	[M+H]+	C08800	Cucurbitacin I	Terpene	41200	34300	31400	32800	33800	42100	18100	9	9	9	9	9	9	9	9	45400	46000	43000	23200	22300	9	9	9	37500	9	9	9	9	9	9
pme2184	515.2	161	7.08	514.22	[M+H]+	C08773	Nomilin	Terpene	9	9	9	9	9	9	9	9	9	9	9	9	9	9	9	146000	104000	138000	9	9	9	9	9	9	9	9	9	9	9	9
pme3544	471.2	425	6.5	470.18	[M+H]+	C03514	Limonin	Terpene	9	9	9	9	9	9	9	9	9	9	9	9	9	9	9	51900	9	9	53500	9	90200	9	9	112000	220000	9	150000	76600	123000	9
pmf0181	811.5	649.4	6.29	812.49	[M-H]-	-	Saikosaponin B4	Terpene	52700	32000	50700	21400	28800	37500	9270	8300	7500	2240	9	2350	9	9	9	87900	105000	95300	10500	9	9	9	9	9	16000	16100	14600	17000	22200	18200
pmf0188	811.5	649.4	6.23	812.49	[M-H]-	-	Saikosaponin B3	Terpene	47900	21900	46600	26800	23700	41700	12700	4920	9	9	9	9	9	9	9	115000	119000	78900	11800	14900	9	9	9	9	13800	9920	11100	13800	18200	20500
pmf0286	295.3	195.2	8.95	296.31	[M-H]-	C01389	Phytol	Terpene	8360000	3550000	3520000	3100000	3240000	3170000	1140000	1110000	1010000	935000	1060000	973000	1170000	1300000	1820000	8380000	7720000	4430000	2280000	3080000	2950000	2030000	1150000	2640000	1830000	2110000	2260000	3860000	3830000	4790000
pmf0315	307.3	289.2	5.65	308.27	[M-H]-	C09183	Sclareol	Terpene	74200	26100	28600	63700	39600	33600	9	9	9	9	9	17300	9	18100	16800	56100	45300	42600	14900	25100	14700	9	9	9	15400	18400	20400	30000	34800	48300
pmf0325	438	97	1.18	476.98	[M]-	C08405	Glucocheirolin	Terpene	29200	27200	33300	20000	10900	21700	6880	4460	9	9	9	9	9	9	9	34600	28300	29700	26000	38300	31700	9690	10000	12300	9000	12700	15900	14900	6370	11600
pmf0331	455.4	407.3	11.07	456.36	[M-H]-	C17148	Oleanolic acid	Terpene	7540	8100	6110	11800	9100	13000	8540	9910	7820	6410	6160	7530	5660	5580	4840	1390	1990	1610	11900	11600	9920	15800	12100	11000	12500	11300	11300	12900	12100	12300
pmf0334	1067.8	595.2	6	1044.55	[M+Na]+	C17832	Jujuboside B	Terpene	792000	589000	888000	505000	523000	575000	332000	246000	237000	201000	195000	215000	79100	88600	99100	2940000	3390000	2920000	1030000	1260000	1110000	497000	634000	812000	828000	784000	752000	681000	744000	932000
pmf0338	385.2	153	3.37	386.19	[M-H]-	-	Roseoside	Terpene	1500000	1600000	1660000	882000	891000	815000	1410000	1670000	714000	1120000	1610000	1580000	3570000	2670000	1970000	863000	864000	979000	1560000	1570000	1170000	1610000	1680000	1290000	1600000	2920000	2200000	1640000	2080000	2470000
pmf0423	359.1	197	3.33	358.13	[M+H]+	C17071	Sweroside	Terpene	318000	297000	254000	521000	347000	403000	708000	879000	236000	306000	371000	342000	868000	522000	363000	162000	186000	209000	371000	367000	182000	279000	319000	259000	345000	749000	586000	555000	832000	631000
pmf0433	375.1	195.1	3.08	374.12	[M+H]+	C09800	Swertiamarin	Terpene	78000	51800	136000	60700	83500	9	154000	349000	168000	132000	313000	269000	340000	383000	274000	126000	103000	68400	9	104000	70700	77400	83200	9	88300	102000	140000	285000	196000	198000
pmf0434	389.1	227.1	3.26	390.15	[M-H]-	C01433	Loganin	Terpene	273000	178000	309000	122000	106000	110000	158000	69200	104000	129000	108000	129000	133000	149000	149000	714000	742000	804000	187000	172000	199000	113000	83200	150000	102000	124000	111000	152000	148000	182000
pmf0449	375.1	169.1	2.61	376.14	[M-H]-	C01512	Loganic acid	Terpene	43900	50800	54200	24100	31500	30000	21800	9	9	25100	17400	23400	26100	22900	26500	82800	74600	76600	53100	34600	95400	49000	43600	57300	21900	74300	45100	35300	55400	46500
pmf0474	373.1	123	2.15	374.12	[M-H]-	C11673	Geniposidic acid	Terpene	159000	159000	143000	122000	141000	147000	110000	91900	141000	84800	92300	97200	100000	99700	91100	597000	687000	683000	391000	374000	341000	244000	291000	233000	9	210000	248000	216000	230000	286000
pmf0477	529.4	403	10	528.38	[M+H]+	C17044	Pachymic acid	Terpene	21400	18900	18300	21200	29700	17600	68100	49700	63100	39100	35400	105000	29300	33700	31100	21600	29500	19500	33700	32600	36100	56700	22700	18600	22000	21200	25200	26700	29900	30300
pmf0505	473.4	409	9.27	472.36	[M+H]+	-	Maslinic acid	Terpene	9250000	14900000	8710000	13300000	11300000	12900000	11400000	10300000	7040000	8240000	11000000	9940000	9360000	8170000	8220000	996000	674000	1140000	9970000	8280000	7660000	10500000	5180000	8570000	9060000	8650000	8510000	13500000	7040000	11100000
pmf0509	153.2	71	12.43	152.12	[M+H]+	C00809	(-)-Camphor	Terpene	1040000	1070000	1000000	984000	975000	1070000	1040000	997000	1110000	1080000	1020000	1010000	1060000	1050000	1030000	1240000	1170000	1190000	1140000	1180000	1110000	1130000	1180000	1130000	1140000	1120000	1150000	1130000	1090000	1140000
pmf0511	585.4	371	11.29	584.42	[M+H]+	C08584	Capsanthin	Terpene	547000	578000	569000	669000	660000	635000	540000	497000	1060000	1080000	1140000	1030000	1070000	1030000	910000	1060000	905000	853000	684000	813000	697000	703000	698000	679000	709000	710000	830000	712000	827000	736000
pmf0556	945.6	783.5	4.37	946.55	[M-H]-	C08944	Ginsenoside Re	Terpene	151000	150000	116000	208000	213000	157000	102000	55000	58900	83800	85500	82600	57000	64000	64100	60100	43700	64000	112000	159000	65200	89900	110000	49800	97200	132000	106000	81400	122000	128000
pmf0561	945.6	783.4	6	946.55	[M-H]-	C20725	Ginsenoside Rd	Terpene	9	34600	9	9	9	9	9	9	9	9	9	9	9	9	9	133000	102000	113000	9	9	9	9	9	9	9	9	9	9	9	9
pmf0577	197.1	123	4.12	196.07	[M+H]+	C16778	Cantharidin	Terpene	124000	180000	148000	241000	299000	300000	181000	180000	203000	178000	146000	197000	160000	165000	158000	389000	432000	454000	331000	341000	217000	231000	345000	182000	276000	303000	280000	324000	332000	290000
pmf0598	135.1	99.8	12.49	136.13	[M-H]-	C06306	(+)-alpha-Pinene	Terpene	159000	153000	153000	149000	164000	153000	162000	155000	168000	165000	176000	172000	190000	175000	177000	161000	159000	168000	140000	145000	135000	142000	157000	155000	172000	166000	177000	175000	174000	183000
pmf0604	205.2	149	9.69	204.19	[M+H]+	C09629	β-Caryophyllene	Terpene	2800000	3350000	2710000	3000000	3540000	3750000	1970000	1830000	1990000	1710000	1710000	1700000	1220000	1540000	1500000	579000	709000	963000	3400000	3280000	3530000	2530000	2300000	2670000	1920000	1690000	2110000	1780000	1740000	1760000
pmf0613	155.1	114	12.35	154.14	[M+H]+	C16772	α-Terpineol	Terpene	47800000	48300000	47500000	46300000	46600000	48000000	49200000	44500000	50100000	49100000	47400000	47700000	45800000	46800000	45500000	52100000	51300000	53100000	48200000	50700000	49300000	47300000	49200000	48500000	48600000	46000000	48600000	47200000	48200000	48200000
pma1751	286	124	1.95	285	[M+H]+	-	Nicotinic acid-hexoside	Vitamins and derivatives	6780000	7400000	3930000	6210000	6600000	5570000	6100000	4360000	3430000	8130000	7700000	11400000	10900000	10400000	12700000	2170000	1870000	2190000	8930000	8920000	8200000	3590000	3860000	2920000	20600000	26600000	24500000	13500000	16000000	18900000
pma3101	256.2	124.1	0.84	255.2	[M+H]+	C05841	Nicotinate ribonucleoside	Vitamins and derivatives	1340000	751000	641000	793000	766000	500000	1990000	1660000	2150000	3630000	3470000	3880000	2570000	2180000	2670000	411000	441000	429000	527000	797000	871000	965000	819000	893000	2180000	1860000	2160000	1200000	1100000	999000
pmb0789	332.1	314.3	1.16	331.1	[M+H]+	-	Pyridoxine O-glucoside	Vitamins and derivatives	531000	722000	463000	957000	1120000	1070000	1300000	991000	1350000	1300000	1070000	1160000	1100000	1260000	1260000	243000	167000	191000	774000	769000	765000	735000	821000	704000	852000	854000	746000	857000	895000	983000
pmb0801	346	184.1	1.58	345	[M+H]+	-	4-Pyridoxic acid O-hexoside	Vitamins and derivatives	1500000	1710000	1410000	1810000	2570000	2110000	2340000	2430000	2420000	2500000	2050000	2600000	2240000	2160000	2080000	422000	519000	623000	1020000	1200000	1680000	1140000	1220000	2940000	1030000	1060000	1090000	1040000	950000	1090000
pmb2648	263.1	146.9	0.74	264.1	[M-H]-	C00378	Thiamine	Vitamins and derivatives	17900	12100	27400	44600	34900	33900	34900	57200	35300	86200	61600	71700	75700	108000	84600	13200	9	10300	9	14600	14700	21800	18000	21200	9	26700	15800	9	9	9
pme0489	137	108	1.97	136	[M+H]+	-	N-Methylnicotinamide	Vitamins and derivatives	223000	159000	226000	177000	142000	144000	9	9	9	9	9	9	9	9	9	167000	9	164000	9	9	9	9	9	9	9	9	9	9	9	341000
pme0496	122	78	1.16	123	[M-H]-	C00253	Nicotinic acid	Vitamins and derivatives	167000	127000	87700	41500	52900	61400	391000	392000	337000	715000	573000	733000	644000	650000	632000	104000	118000	99300	139000	137000	256000	260000	276000	331000	936000	870000	651000	511000	572000	504000
pme1137	140	94	1.47	139.03	[M+H]+	C01020	6-hydroxynicotinic acid	Vitamins and derivatives	146000	142000	142000	97400	120000	118000	34100	9	9	9	9	9	9	9	9	171000	234000	90900	195000	196000	219000	165000	131000	9	112000	88400	127000	9	148000	113000
pme1281	246	96.9	2.01	247.03	[M-H]-	C00018	Pyridoxal 5'-phosphate	Vitamins and derivatives	87500	120000	79200	160000	86100	120000	298000	281000	187000	343000	322000	399000	251000	311000	420000	9	9	248000	211000	9	9	247000	329000	241000	9	326000	295000	265000	328000	210000
pme1306	250	134	1.23	249.04	[M+H]+	C00627	Pyridoxine 5'-phosphate	Vitamins and derivatives	61000	83800	62000	53800	60300	79900	54800	76800	77300	68900	56100	51100	54100	78100	74100	73600	47200	80100	9	9	53600	37800	35300	51600	87100	36600	99600	60900	90500	56400
pme1383	170.1	134.1	1.16	169.07	[M+H]+	C00314	Pyridoxine	Vitamins and derivatives	1620000	998000	1150000	944000	871000	916000	967000	1040000	1000000	1850000	2040000	2200000	1510000	1470000	1640000	5810000	5430000	6500000	954000	1030000	1710000	1330000	1400000	2200000	2450000	2500000	3040000	2690000	3010000	1710000
pme1949	375	255	3.26	376.14	[M-H]-	C00255	Riboflavin	Vitamins and derivatives	248000	159000	271000	347000	279000	204000	253000	279000	226000	279000	302000	255000	414000	416000	345000	563000	635000	508000	173000	211000	220000	181000	142000	148000	185000	247000	214000	219000	218000	234000
pme2111	175	87	0.85	176.12	[M-H]-	C00072	L-ascorbate	Vitamins and derivatives	12800000	16000000	11200000	18700000	18400000	18000000	3770000	4230000	3670000	3720000	4680000	4270000	4030000	3280000	3320000	95600	309000	141000	16600000	16800000	14800000	6990000	8440000	6690000	7820000	11400000	9620000	14700000	14800000	17300000
pme2165	155	111	1.15	156.02	[M-H]-	C00295	Orotic acid	Vitamins and derivatives	492000	165000	487000	260000	299000	183000	2340000	2600000	2260000	1410000	1920000	1990000	1640000	1850000	1750000	316000	406000	299000	113000	154000	259000	2160000	6160000	3330000	1970000	3110000	3330000	3620000	2760000	1530000
pme2266	245.1	227	3.37	244.09	[M+H]+	C00120	Biotin	Vitamins and derivatives	1020000	574000	1250000	634000	642000	696000	246000	120000	176000	185000	246000	400000	177000	167000	216000	1660000	1540000	1420000	741000	1060000	980000	283000	138000	252000	463000	340000	331000	463000	542000	956000
pme2289	287.2	119	11	286.23	[M+H]+	C00473	Vitamin A	Vitamins and derivatives	197000	106000	185000	106000	156000	108000	9	9	9	9	9	9	9	9	9	200000	97600	290000	88200	108000	64100	9	9	9	9	51100	9	9	9	9
pme2661	383	323	5.46	384.34	[M-H]-	C05443	Vitamin D3	Vitamins and derivatives	415000	284000	502000	301000	337000	335000	34100	20800	53800	35000	9	9	9	9	26400	331000	332000	304000	119000	149000	63200	43800	9	9	54800	9	9	61400	54000	58000
pme3480	279.1	149	2.84	278.13	[M+H]+	C00831	Pantetheine	Vitamins and derivatives	1360000	712000	571000	945000	908000	664000	9	420000	344000	409000	9	469000	507000	424000	270000	2790000	2440000	2220000	9	9	9	9	9	9	9	9	9	9	9	9
pma6625	405.1	243.1	4.63	406.13	[M-H]-	-	E-3,4,5'-Trihydroxy-3'-glucopyranosylstilbene	Others	214000	236000	196000	367000	313000	306000	431000	296000	397000	577000	530000	472000	513000	468000	499000	9	9	9	9	9	99000	148000	191000	101000	309000	220000	369000	109000	74400	52100
pmb0064	374.1	198.2	2.05	373.1	[M+H]+	C04831	DIMBOA glucoside	Others	3890000	3880000	2650000	3160000	2720000	3900000	5430000	5570000	5270000	5950000	6260000	6440000	4720000	4670000	4970000	4810000	4230000	4620000	2690000	2400000	2000000	2010000	1950000	1700000	2650000	2980000	2710000	1930000	2470000	1700000
pmb0069	122	105	2.26	121	[M+H]+	C09815	Benzamide	Others	9	9	9	9	9	9	9	9	9	9	9	9	9	9	9	70700	62400	106000	9	9	9	9	9	9	9	9	9	9	9	9
pmb1240	503.2	311.1	3.79	502.2	[M+H]+	-	Phellodensin F	Others	673000	330000	711000	407000	277000	497000	189000	146000	202000	148000	198000	155000	210000	230000	116000	3020000	2380000	2720000	885000	917000	1380000	396000	381000	433000	820000	831000	531000	819000	708000	1320000
pmb2507	213.1	97	0.92	214.1	[M-H]-	C00672	2-Deoxyribose 1-phosphate	Others	9	36000	9	9	24300	9	160000	160000	174000	75000	137000	190000	136000	163000	160000	9	9	9	220000	87700	151000	470000	1380000	723000	379000	403000	309000	322000	369000	185000
pmb3079	300.1	96.9	1.15	301.1	[M-H]-	C04256	N-Acetylglucosamine 1-phosphate	Others	57300	120000	78200	78900	93000	97400	166000	205000	156000	180000	221000	221000	243000	235000	237000	62800	46000	91200	83400	99300	96000	112000	178000	129000	163000	215000	167000	233000	228000	206000
pmb3081	289.1	97	1.08	290.1	[M-H]-	-	Glucarate O-Phosphoric acid	Others	455000	483000	522000	1250000	1160000	863000	287000	260000	257000	134000	153000	148000	145000	116000	124000	101000	113000	158000	885000	1020000	635000	570000	740000	591000	498000	483000	489000	661000	647000	598000
pme0534	195.2	74.9	0.63	196.06	[M-H]-	C00257	Gluconic acid	Others	36400000	42500000	38600000	44000000	42800000	40400000	28800000	34200000	31400000	25900000	27400000	24800000	28500000	27200000	22000000	19100000	20500000	20200000	57400000	55500000	60400000	52000000	42300000	52400000	39400000	41300000	39100000	42000000	42400000	38700000
pme2253	177.1	59	0.79	178.05	[M-H]-	C01040	L-Gulonic-γ-lactone	Others	2020000	2580000	1960000	2970000	2700000	2920000	536000	488000	400000	521000	553000	533000	526000	504000	502000	9	9	9	2380000	2270000	2030000	990000	1030000	908000	1070000	1090000	964000	1560000	1820000	1850000
pme2828	140	99	0.63	139.03	[M+H]+	C00870	4-Nitrophenol	Others	112000	148000	121000	113000	102000	96300	98100	98600	145000	111000	109000	117000	95400	95000	120000	105000	113000	133000	108000	117000	110000	117000	122000	127000	113000	121000	145000	114000	138000	123000
pme2830	140	79	0.75	141.02	[M-H]-	-	O-Phosphorylethanolamine	Others	239000	364000	222000	320000	329000	360000	457000	455000	439000	470000	425000	353000	486000	473000	370000	224000	330000	331000	225000	266000	419000	273000	335000	313000	673000	707000	697000	417000	542000	438000
pme2831	130	71.9	0.86	129.1	[M+H]+	C07151	1,1-Dimethylbiguanide	Others	97300	126000	121000	145000	86000	89700	94400	154000	142000	119000	134000	136000	151000	144000	137000	182000	224000	154000	127000	130000	191000	129000	194000	210000	172000	186000	197000	183000	212000	168000
pme3511	287.1	243	1.21	288.06	[M-H]-	-	Orotidine	Others	9	16800	9	9	32800	20800	60400	38100	53900	47700	94500	74500	106000	69300	86800	9	9	9	35900	62600	59500	58500	33400	57000	73500	78600	48400	73200	83600	51000
pme3705	193.1	73	0.72	194.04	[M-H]-	C00191	D-glucoronic acid	Others	1970000	2070000	2180000	2020000	1860000	1910000	1460000	1440000	1560000	1750000	1930000	2060000	1630000	1660000	1900000	2370000	2230000	2260000	2340000	2230000	2580000	1920000	1750000	2080000	2240000	2540000	2440000	2530000	2560000	2630000
pmf0141	121	76.9	4.58	122.07	[M-H]-	C05853	2-Phenylethanol	Others	522000	517000	748000	810000	764000	662000	2620000	2630000	1070000	4030000	5080000	7030000	4920000	4370000	7310000	779000	1740000	1760000	2020000	2760000	1130000	1050000	10800000	5600000	6160000	5750000	6820000	1170000	1340000	1210000
pmf0217	259	78.9	0.79	304.1	[M-2Na+H]-	-	D-Glucose-6-phosphate disodium salt	Others	7300000	8930000	5960000	9850000	9170000	9900000	20400000	20800000	18200000	17900000	17800000	17000000	14600000	14700000	15000000	4710000	4990000	4710000	10900000	8070000	9070000	14200000	19700000	15200000	19300000	18400000	18600000	15500000	18800000	16100000
pmf0243	271.1	98.9	12.27	270.11	[M+H]+	-	Benzyl β-D-Glucopyranoside	Others	5970000	5950000	5910000	5920000	6000000	5880000	5850000	5700000	5830000	5570000	5500000	5330000	5270000	5190000	5040000	7710000	7790000	8010000	8280000	8340000	8720000	8400000	8030000	8130000	8200000	8100000	8270000	8260000	7970000	8240000
pmf0314	289.3	157	4.92	290.26	[M-H]-	-	ABIENOL	Others	35900	45100	35000	43800	44600	39300	40300	49400	43000	49300	44400	45500	47200	40300	44100	21400	29700	26400	34700	22900	28600	35600	37400	42000	43300	40900	35900	34500	39700	36500
pmf0341	455.1	215.2	5.41	454.14	[M+H]+	C10289	ε-Viniferin	Others	156000	155000	370000	125000	84500	9	9	9	9	9	9	9	9	9	9	377000	339000	310000	9	77100	9	9	9	9	134000	127000	91000	111000	151000	147000
pmf0342	677.2	437.1	5.64	678.19	[M-H]-	-	α-Viniferin	Others	24700	15700	36500	9	9	26300	6360	9	9	9	9	9	9	9	9	99000	109000	129000	20100	29100	15900	12700	21000	10900	9100	8670	9	15700	16100	9
pmf0386	235.2	189	8.76	234.16	[M+H]+	-	Prehelminthosporolactone	Others	696000	798000	532000	907000	998000	1390000	856000	772000	1090000	703000	637000	665000	433000	269000	452000	161000	91500	138000	523000	848000	467000	974000	330000	582000	814000	402000	304000	624000	624000	601000
pmf0418	237.2	135	8.29	236.18	[M+H]+	C17493	Curdione	Others	10800000	13900000	7720000	7050000	15900000	8500000	9650000	9010000	10900000	12900000	12600000	17800000	12000000	12000000	16200000	5580000	2170000	5010000	11900000	28700000	26800000	15300000	9950000	11900000	23700000	15600000	13200000	11700000	14400000	13900000
pmf0504	275.2	109	6.52	274.19	[M+H]+	C07254	Nandrolone	Others	173000	113000	238000	105000	133000	143000	61400	50300	38100	30600	39200	48000	26400	29400	34400	239000	226000	179000	99500	98400	68100	60700	71100	29800	115000	97100	91300	136000	141000	159000
pmf0506	191.1	173.4	8.26	190.1	[M+H]+	C16987	Ligustilide	Others	2070000	2510000	1660000	1260000	2760000	1480000	1690000	1730000	2180000	2660000	2520000	3640000	2250000	2590000	3140000	1250000	658000	1260000	2460000	4990000	5430000	2800000	1880000	2390000	4490000	2640000	2720000	2220000	2780000	2750000
pmf0514	219.2	111.2	9.4	218.17	[M+H]+	C17090	alpha-Cyperone	Others	127000	134000	122000	134000	148000	159000	133000	101000	168000	144000	141000	132000	76800	49200	105000	19400	22300	35500	159000	172000	159000	171000	161000	170000	108000	115000	103000	172000	107000	92200
pmf0517	423.1	273.1	3.16	422.08	[M+H]+	C10077	Mangiferin	Others	1260000	810000	1550000	634000	841000	741000	308000	9	9	9	9	9	9	9	9	3760000	3040000	3540000	976000	920000	815000	9	868000	9	1060000	685000	1010000	1020000	1180000	844000
pmf0518	231.1	185.3	8.6	230.13	[M+H]+	C09387	Dehydrocostus lactone	Others	568000	668000	396000	351000	812000	458000	507000	556000	650000	784000	745000	1030000	549000	693000	863000	349000	9	323000	798000	1620000	1590000	1210000	783000	930000	1550000	1090000	1070000	733000	1130000	940000
pmf0519	327.1	207.2	2.78	328.08	[M-H]-	C09919	Bergenin	Others	31600	9	24000	9	9	25300	9	9	9	9	9	9	9	9	9	60500	34900	61100	18200	9	17400	9	9	9	20700	21000	9	22100	9	18800
pmf0522	247.1	145.2	5.96	246.13	[M+H]+	C02206	alpha-Santonin	Others	250000	418000	741000	317000	224000	406000	143000	9	9	9	102000	156000	9	9	9	1950000	1960000	1580000	595000	564000	552000	233000	229000	461000	305000	293000	215000	273000	269000	352000
pmf0534	165.1	123	7.13	164.08	[M+H]+	C09904	Hinokitiol	Others	1340000	1490000	1560000	1990000	1520000	1700000	1450000	2140000	1680000	1620000	1940000	1380000	1630000	1570000	1920000	944000	767000	706000	1510000	1640000	1750000	1440000	1110000	1620000	1550000	1610000	1750000	1570000	1490000	1380000
pmf0580	331.2	267	8.33	330.18	[M+H]+	C09069	Carnosol	Others	54000	52000	40200	31400	66300	41600	45600	56300	86900	75900	66000	68200	52100	41200	64600	9	9	9	38000	131000	89400	89300	55500	52700	71500	58600	59000	51000	73900	60700
pmf0606	177	133.1	7.19	178.05	[M-H]-	-	Pectin (Technical Grade)	Others	679000	766000	696000	757000	706000	868000	685000	796000	699000	1170000	760000	733000	1100000	630000	803000	726000	462000	506000	1160000	1070000	931000	741000	902000	1880000	755000	1530000	2040000	796000	782000	689000

## Sheet: Table S8
Supplementary Table 8. Correlation analysis between 13 types of anthocyanins and total anthocyanin content.
	FMG	TLH
Apigeninidin chloride	-0.81	0.961**
Cyanidin	-0.86	0.96**
Cyanidin 3,5-O-diglucoside	-0.668	0.941*
Cyanidin 3-O-galactoside	-0.882*	-0.694
Cyanidin 3-O-glucoside	0.799	-0.697
Cyanidin 3-O-malonylhexoside	0.864	-0.431
Cyanidin O-syringic acid	NA	0.968**
Delphinidin	-0.935*	0.783
Delphinidin 3-O-glucoside	-0.898*	-0.63
Pelargonidin	0.682	0.927*
Pelargonin	-0.688	0.574
Peonidin	-0.056	0.86
Petunidin 3-O-glucoside	-0.842	0.117
** indicates P <0.01 for the correlation, and * indicates P <0.05 for the correlation.

## Sheet: Table S9
Supplementary Table 9. Overview of the transcriptome sequencing dataset.
ID	Total Reads	Mapped Reads	Mapping ratio	%≥Q30
FMG_S1-1	48358060	42738199	0.8838	0.9473
FMG_S1-2	55768230	48951931	0.8778	0.9496
FMG_S1-3	51334668	45395078	0.8843	0.9461
FMG_S7-1	57996300	49613251	0.8555	0.956
FMG_S7-2	46995752	42264909	0.8993	0.9534
FMG_S7-3	53804016	47342756	0.8799	0.9585
TLH_S1-1	40579554	32645521	0.8045	0.9107
TLH_S1-2	44619802	37106896	0.8316	0.9099
TLH_S1-3	68299112	56897740	0.8331	0.9306
TLH_S5-1	52483766	43246955	0.824	0.9394
TLH_S5-2	52052160	45387525	0.872	0.9439
TLH_S5-3	57128612	50292031	0.8803	0.9439
TLH_S7-1	69153858	60709364	0.8779	0.9537
TLH_S7-2	49696692	42274655	0.8507	0.9563
TLH_S7-3	52120464	44786122	0.8593	0.956

## Sheet: Table S10
SupplementaryTable 10. List of differentially expressed anthocyanin biosynthesis-related genes in the FMG_S1 vs. FMG_S7 dataset.
Gene family	Gene ID	FMG_S1-1_FPKM	FMG_S1-2_FPKM	FMG_S1-3_FPKM	FMG_S7-1_FPKM	FMG_S7-2_FPKM	FMG_S7-3_FPKM	FMG_S1 vs. FMG_S7 DESeq2_FDR	FMG_S1 vs. FMG_S7 DESeq2_log2FC	FMG_S1 vs. FMG_S7 DESeq2_(FDR_0.01_FC_2)_regulated
C4H	LOC107406287	22.775	42.5311	49.2256	0.602358	1.94154	1.6052	2.13742e-19	-4.13768	down
	LOC107411586	17.8406	34.1693	33.2565	0.655813	1.3853	1.41004	9.4157e-27	-4.00715	down
CHS	LOC107422581	122.574	103.05	134.423	2.02536	6.47675	7.77719	4.16241e-19	-3.84243	down
	LOC107422596	512.182	447.199	585.994	8.60678	24.2054	26.4699	9.32608e-28	-4.09318	down
	LOC107428003	24.7604	39.9167	62.9456	4.36638	7.18583	6.28882	5.26324e-10	-2.24701	down
CHI	LOC107413585	0	0.076345	0.079552	6.00157	31.0483	14.8498	1.44423e-27	8.20636	up
	LOC107413577	20.7007	30.2118	35.5938	0.481677	1.31218	1.3994	2.76328e-23	-4.12252	down
F3H	LOC107424368	98.3571	145.17	152.061	11.2522	20.0158	20.445	8.71562e-18	-2.35879	down
F3'5'H	LOC107410717	0.516272	1.5675	1.62332	0.092214	0.028011	0	6.54364e-05	-3.80591	down
DFR	LOC107420289	26.5054	39.4596	47.6115	1.43436	1.47115	2.47601	1.01241e-32	-3.79449	down
	LOC107420293	46.0597	69.0825	83.5677	5.40373	7.11938	7.72605	2.09064e-26	-2.71418	down
ANS	LOC107430385	3.14005	3.93149	4.24572	0.913616	0.55244	0.726714	6.12878e-05	-1.51615	down
	LOC107430392	3.67792	4.72506	5.96463	0.45538	0.662568	1.32548	5.37347e-05	-1.94057	down
	LOC107433556	5.76709	11.2734	13.698	0	0	0	4.22908e-18	-9.74926	down
UFGT	LOC107414867	1.31005	2.20538	2.46419	0.409565	0.167276	0.270271	7.56544e-06	-2.17016	down
	Ziziphus_jujuba_newGene_3863	0	0.05213	0.018463	62.5634	64.7333	52.8703	3.37881e-85	11.0788	up
R2R3-MYB Transcription factors	LOC107419980	4.46017	10.0335	12.2272	0.033911	0	0.019592	4.56025e-27	-7.58887	down
	LOC107428741	12.2183	19.8459	11.2422	0.580428	1.78334	0.703684	1.32986e-13	-3.28807	down
	LOC107432509	5.15154	7.94493	8.22986	0.386212	0.154663	0.10685	8.01463e-18	-4.28536	down
bHLH Transcription factors	LOC107406361	7.18758	2.83107	5.83322	16.8579	14.4771	10.3913	5.36583e-06	1.57608	up
	LOC107408475	5.72624	7.80721	7.52539	13.411	15.9044	24.6741	1.22053e-10	1.85056	up
	LOC107411753	48.0017	24.1326	29.6372	62.0686	59.3932	62.5733	6.70134e-07	1.39785	up
	LOC107415525	2.92039	12.1284	9.37152	48.2019	63.9113	26.6801	1.87791e-08	2.98255	up
	LOC107417234	0.186827	0.587911	0.41199	10.3349	9.22162	5.75071	2.04972e-26	4.83188	up
	LOC107418105	7.16798	12.7958	6.4934	94.0795	83.1152	77.1327	5.4381e-44	3.88063	up
	LOC107427565	4.41803	3.98219	4.57754	6.15264	6.56813	6.5455	7.54392e-15	1.19159	up
	LOC107431890	10.2361	10.8428	8.51824	10.3633	13.8368	17.971	8.54197e-13	1.10341	up
	Ziziphus_jujuba_newGene_7803	3.14553	2.69337	2.36887	10.074	10.1462	9.91624	3.90754e-51	2.42849	up
	LOC107403364	1.38505	1.65976	2.46324	0	0	0.039568	2.04257e-11	-5.74148	down
	LOC107403686	8.23238	6.80475	8.09149	0.505507	0.503462	0.866844	2.82238e-18	-3.09255	down
	LOC107404577	1.08858	1.29633	1.16247	0.040062	0	0.083243	7.44117e-06	-3.61369	down
	LOC107404664	2.36459	1.53754	2.20643	0.061078	0.392318	0.49511	0.00625145	-1.93768	down
	LOC107405176	1.322	1.26137	0.882673	0	0	0	1.55728e-08	-7.1516	down
	LOC107406159	1.18562	1.64591	1.79722	0	0	0	2.44985e-07	-6.70183	down
	LOC107407443	1.49547	0.401372	0.971055	0.071679	0.020975	0.084332	3.73424e-05	-3.07402	down
	LOC107408378	2.20865	1.11808	1.47548	0.155463	0.182314	0.131823	9.06319e-10	-2.69422	down
	LOC107412629	3.01163	5.97746	4.0556	0.555458	0.767318	0.616212	3.64009e-08	-2.01697	down
	LOC107412709	6.79881	7.58149	8.32197	1.69538	1.09426	1.60669	8.13375e-12	-1.75868	down
	LOC107413982	4.91615	5.55219	5.62741	1.78777	1.02388	0.934215	2.00678e-05	-1.5158	down
	LOC107418446	1.33789	2.04657	2.46204	0.15745	0.115183	0.036943	2.47984e-07	-3.34978	down
	LOC107418528	72.0602	77.1712	75.7076	24.5678	26.7149	19.7642	3.57158e-17	-1.10487	down
	LOC107420637	11.2501	14.0281	10.8615	0.527531	1.3254	1.20704	9.54277e-20	-3.01685	down
	LOC107421281	3.33752	5.96569	4.42049	0.064595	0.561031	0.124118	2.64089e-05	-3.00899	down
	LOC107421731	59.5751	26.4839	68.0328	0.265387	0.432659	0.602499	1.03407e-63	-6.88371	down
	LOC107422215	8.37921	9.77264	11.3507	1.49946	3.01849	3.42659	3.14028e-06	-1.34792	down
	LOC107422831	21.3588	8.90263	19.3668	0	0.172552	0	0.000629394	-4.97216	down
	LOC107422959	13.7853	17.2126	9.5561	0.335774	0.368474	0.354204	5.62489e-49	-4.52934	down
	LOC107423592	4.32799	5.42947	6.07931	0	0	0	2.2847e-18	-9.699	down
	LOC107423649	79.226	74.9691	93.3427	11.0353	9.65755	11.0926	5.72401e-79	-2.3959	down
	LOC107423782	0.670114	3.7423	3.87403	0	0	0	9.64787e-12	-8.4037	down
	LOC107423811	16.7445	18.4722	18.1977	2.10708	2.71978	2.58848	6.72534e-62	-2.28544	down
	LOC107424071	4.97631	2.18514	2.87027	0.243199	0.24099	0.164238	5.32294e-12	-3.19439	down
	LOC107425035	9.30674	4.32542	4.45842	0	0	0	8.11094e-16	-9.27293	down
	LOC107425110	1.04364	3.08123	2.29677	0	0	0	2.2827e-10	-7.84483	down
	LOC107426023	2.56358	2.1377	2.36373	0.67661	0.606393	0.972341	0.00118074	-1.07656	down
	LOC107426999	6.67077	8.58221	8.86154	0.114225	0.122998	0.177332	1.32319e-36	-4.94801	down
	LOC107427420	1.70766	2.82802	3.35301	0.18717	0.17745	0.158545	7.23216e-09	-2.49772	down
	LOC107428684	19.7936	22.033	26.701	0.143725	0.165114	0.108022	2.17703e-103	-6.42613	down
	LOC107428844	0.556274	0.723552	0.614841	0.079404	0.092941	0	0.00829441	-2.51689	down
	LOC107429134	38.294	24.447	34.9915	5.40206	6.92757	6.34239	7.39942e-17	-1.84899	down
	LOC107429502	1.75208	1.70411	2.14528	0.064701	0.205809	0.108472	1.14033e-09	-3.11712	down
	LOC107429800	0.357168	0.705328	0.972832	0	0	0	3.3043e-09	-7.45198	down
	LOC107430065	5.91748	0.825477	2.49506	0	0	0	2.55302e-11	-8.31432	down
	LOC107430556	0.700547	4.2205	4.91089	0	0.07461	0.033331	4.92301e-08	-5.21282	down
	LOC107430586	324.529	332.27	315.428	79.1905	75.6821	74.1076	1.53179e-123	-1.5269	down
	LOC107432409	19.9743	35.2515	34.0143	0.306007	0.607897	0.814204	4.72257e-43	-5.15915	down
	LOC107434077	195.928	101.373	181.401	0.673103	1.41883	1.3071	8.7616e-78	-6.48525	down
	Ziziphus_jujuba_newGene_525	2.40558	2.74767	3.86969	0.065338	0	0	1.64744e-09	-5.74138	down
	Ziziphus_jujuba_newGene_7962	0.971934	4.48285	3.53034	0.037887	0	0	9.19517e-09	-5.88694	down
WD40 repeat Proteins	LOC107421020	2.70962	2.19836	1.60496	2.97388	3.844	3.27754	2.10829e-05	1.17446	up
	LOC107425385	0.19132	0.123395	0.137713	19.0194	23.6326	17.1021	3.06147e-140	7.02792	up
	LOC107425703	1.95687	3.19516	3.0856	4.84937	3.57781	3.92175	2.76642e-05	1.14002	up
	LOC107426219	18.1625	15.1054	14.493	55.4978	58.0387	54.9116	5.23548e-81	2.3711	up
	LOC107432217	25.5002	26.1259	24.0653	85.0367	88.1774	84.6478	1.7781e-202	2.38864	up
	LOC107435691	20.6445	17.5036	21.7482	26.1097	27.0209	28.2628	1.59769e-17	1.00736	up
	LOC107425740	18.0269	19.1225	16.9168	4.92112	5.90144	5.23669	5.7365e-23	-1.28652	down
	LOC107431460	22.9961	24.6119	27.0091	4.61425	4.12079	4.9438	5.77927e-62	-1.92817	down
	LOC107435112	17.2179	18.1261	24.3352	5.76652	3.67547	6.7501	7.30116e-06	-1.3663	down

[truncated: 5 more sheets: Table S11, Table S12, Table S13, Table S14, Table S15]
